# Supplementary material for: 2-[(3,5-Diphenyl-1H-pyrazol-1-yl)meth­yl]pyridine
Source: Acta Crystallogr Sect E Struct Rep Online. 2012 Mar 24;68(Pt 4):o1190. doi: 10.1107/S1600536812011804 (PMC3344127; doi:10.1107/S1600536812011804)
Supplement: Supplementary file 1 [file e-68-o1190-sup1.cif]

##############################################################################
#                                                                            #
# This CIF contains the data in a paper accepted for publication in          #
# Acta Crystallographica Section E. It conforms to the requirements of       #
# Notes for Authors for Acta Crystallographica Section E, and has been       #
# peer reviewed under the auspices of the IUCr Commission on Journals.       #
#                                                                            #
# Full details of the Crystallographic Information File format               #
# are given in the paper "The Crystallographic Information File (CIF):       #
# a New Standard Archive File for Crystallography" by S. R. Hall, F. H.      #
# Allen and I. D. Brown [Acta Cryst. (1991), A47, 655-685].                  #
#                                                                            #
# The current version of the core CIF dictionary is obtainable from          #
# ftp://ftp.iucr.org/pub/cif_core.dic.                                       #
#                                                                            #
# Software is freely available for graphical display of the structure(s)     #
# in this CIF. For information consult the CIF software page                 #
# http://www.iucr.org/resources/cif/software.                                #
#                                                                            #
# This file may be used for bona fide research purposes within the           #
# scientific community so long as proper attribution is given to the journal # 
# article from which it was obtained.                                        #
#                                                                            #
##############################################################################
data_global
_audit_creation_method
;
manual editing of the CIF file
created by SHELXTL Ver. 2008/4
and processed with modiCIfer-03272007.
;
_journal_date_recd_electronic     2012-02-27
_journal_date_accepted     2012-03-19
_journal_name_full     'Acta Crystallographica, Section E'
_journal_year     2012
_journal_volume     68
_journal_issue      4
_journal_page_first     o1190
_journal_page_last     o1190
_journal_paper_category     QO
_journal_paper_doi     10.1107/S1600536812011804
_journal_coeditor_code     ZJ2063
_publ_contact_author_name
;
Guzei, Ilia A.
;
_publ_contact_author_address
;
Department of Chemistry
University of Wisconsin-Madison
1101 University Ave
Madison, WI 53706
USA
;
_publ_contact_author_email     iguzei@chem.wisc.edu
_publ_contact_author_fax     '608-262-0381'
_publ_contact_author_phone     '608-263-4694'
_publ_section_title
;
2-[(3,5-Diphenyl-1<i>H</i>-pyrazol-1-yl)methyl]pyridine
;
loop_
    _publ_author_name
    _publ_author_address
    'Guzei, Ilia A.'
;
Department of Chemistry
University of Wisconsin-Madison
1101 University Ave
Madison, WI 53706
USA
;
    'Okemwa, Teddy T.'
;
Department of Chemistry,
Maseno University,
PO Box 333,
Maseno 40105,
Kenya
;
    'Ojwach, Stephen O.'
;
School of Chemistry  and Physics,
Pietermaritzburg Campus,
University of KwaZulu-Natal,
Private Bag X01,
Scottsville 3209,
South Africa
;
_iucr_refine_instructions_details     ?
data_I
_chemical_name_systematic
;
2-[(3,5-Diphenyl-1<i>H</i>-pyrazol-1-yl)methyl]pyridine
;
_chemical_name_common     ?
_chemical_formula_moiety     'C21 H17 N3'
_chemical_formula_sum     'C21 H17 N3'
_chemical_formula_iupac     'C21 H17 N3'
_chemical_formula_weight     311.38
_chemical_melting_point     ?
_symmetry_cell_setting     monoclinic
_symmetry_space_group_name_H-M     'P 21/c'
_symmetry_space_group_name_Hall     '-P 2ybc'
loop_
    _symmetry_equiv_pos_as_xyz
    'x, y, z'
    '-x, y+1/2, -z+1/2'
    '-x, -y, -z'
    'x, -y-1/2, z-1/2'
_cell_length_a     12.5776(8)
_cell_length_b     16.5310(10)
_cell_length_c     7.9421(5)
_cell_angle_alpha     90.00
_cell_angle_beta     97.7590(10)
_cell_angle_gamma     90.00
_cell_volume     1636.21(18)
_cell_formula_units_Z     4
_cell_measurement_reflns_used     999
_cell_measurement_theta_min     1.63
_cell_measurement_theta_max     28.29
_cell_measurement_temperature     100(2)
_exptl_crystal_description     block
_exptl_crystal_colour     colourless
_exptl_crystal_size_max     0.54
_exptl_crystal_size_mid     0.43
_exptl_crystal_size_min     0.18
_exptl_crystal_density_diffrn     1.264
_exptl_crystal_density_meas     ?
_exptl_crystal_density_method     'not measured'
_exptl_crystal_F_000     656
_exptl_absorpt_coefficient_mu     0.076
_exptl_absorpt_correction_type     analytical
_exptl_absorpt_process_details
;
(SADABS; Bruker, 2010)
;
_exptl_absorpt_correction_T_min     0.9600
_exptl_absorpt_correction_T_max     0.9864
_exptl_special_details     ?
_diffrn_ambient_temperature     100(2)
_diffrn_radiation_type     'Mo K\a'
_diffrn_radiation_wavelength     0.71073
_diffrn_radiation_source     'fine-focus sealed tube'
_diffrn_radiation_monochromator     'mirror optics'
_diffrn_measurement_device_type     'Bruker SMART APEXII area-detector'
_diffrn_measurement_method     '0.50\% \w and 0.5\% \f scans'
_diffrn_detector_area_resol_mean     ?
_diffrn_reflns_number     18826
_diffrn_reflns_av_R_equivalents     0.0242
_diffrn_reflns_av_sigmaI/netI     0.0171
_diffrn_reflns_theta_min     1.63
_diffrn_reflns_theta_max     28.29
_diffrn_reflns_theta_full     25.00
_diffrn_measured_fraction_theta_max     0.999
_diffrn_measured_fraction_theta_full     0.999
_diffrn_reflns_limit_h_min     -16
_diffrn_reflns_limit_h_max     16
_diffrn_reflns_limit_k_min     -22
_diffrn_reflns_limit_k_max     21
_diffrn_reflns_limit_l_min     -10
_diffrn_reflns_limit_l_max     10
_refine_special_details
;
Refinement of <i>F</i>^2^ against ALL reflections. The weighted <i>R</i>-factor
<i>wR</i> and goodness of fit <i>S</i> are based on <i>F</i>^2^, conventional
<i>R</i>-factors <i>R</i> are based on <i>F</i>, with <i>F</i> set to zero for
negative <i>F</i>^2^. The threshold expression of <i>F</i>^2^ >
\s(<i>F</i>^2^) is used only for calculating <i>R</i>-factors(gt) <i>etc</i>.
and is not relevant to the choice of reflections for refinement.
<i>R</i>-factors based on <i>F</i>^2^ are statistically about twice as large
as those based on <i>F</i>, and <i>R</i>- factors based on ALL data will be
even larger.
;
_reflns_number_total     4075
_reflns_number_gt     3711
_reflns_threshold_expression     I>2\s(I)
_refine_ls_structure_factor_coef     Fsqd
_refine_ls_matrix_type     full
_refine_ls_R_factor_all     0.0411
_refine_ls_R_factor_gt     0.0373
_refine_ls_wR_factor_gt     0.0939
_refine_ls_wR_factor_ref     0.0978
_refine_ls_goodness_of_fit_ref     1.017
_refine_ls_restrained_S_all     1.017
_refine_ls_number_reflns     4075
_refine_ls_number_parameters     217
_refine_ls_number_restraints     0
_refine_ls_hydrogen_treatment     constr
_refine_ls_weighting_scheme     calc
_refine_ls_weighting_details
         'calc w=1/[\s^2^(Fo^2^)+(0.0482P)^2^+0.5784P] where P=(Fo^2^+2Fc^2^)/3'
_atom_sites_solution_hydrogens     geom
_atom_sites_solution_primary     direct
_atom_sites_solution_secondary     difmap
_refine_ls_shift/su_max     0.000
_refine_ls_shift/su_mean     0.000
_refine_diff_density_max     0.309
_refine_diff_density_min     -0.214
_refine_ls_extinction_method     none
_refine_ls_extinction_coef     ?
loop_
    _atom_type_symbol
    _atom_type_description
    _atom_type_scat_dispersion_real
    _atom_type_scat_dispersion_imag
    _atom_type_scat_source
    'C' 'C' 0.0033 0.0016
                         'International Tables Vol C Tables 4.2.6.8 and 6.1.1.4'
    'H' 'H' 0.0000 0.0000
                         'International Tables Vol C Tables 4.2.6.8 and 6.1.1.4'
    'N' 'N' 0.0061 0.0033
                         'International Tables Vol C Tables 4.2.6.8 and 6.1.1.4'
_computing_data_collection     'APEX2 (Bruker, 2010)'
_computing_cell_refinement     'SAINT-Plus (Bruker, 2010)'
_computing_data_reduction     'SAINT-Plus (Bruker, 2010)'
_computing_structure_solution     'SHELXTL (Sheldrick, 2008)'
_computing_structure_refinement
           'SHELXTL (Sheldrick, 2008) and OLEX2 (Dolomanov <i>et al.</i>, 2009)'
_computing_molecular_graphics     'SHELXTL (Sheldrick, 2008)'
_computing_publication_material
;
SHELXTL (Sheldrick, 2008), publCIF (Westrip, 2010) and
<i>modiCIFer</i>
(Guzei, 2011)
;
loop_
    _atom_site_type_symbol
    _atom_site_label
    _atom_site_fract_x
    _atom_site_fract_y
    _atom_site_fract_z
    _atom_site_U_iso_or_equiv
    _atom_site_adp_type
    _atom_site_calc_flag
    _atom_site_refinement_flags
    _atom_site_occupancy
    _atom_site_symmetry_multiplicity
    _atom_site_disorder_assembly
    _atom_site_disorder_group
    N N1 0.56283(6) 0.11731(5) 0.87783(10) 0.01783(16) Uani d . 1 1 . .
    N N2 0.46026(6) 0.14515(5) 0.86210(10) 0.01640(16) Uani d . 1 1 . .
    N N3 0.21604(7) 0.03283(6) 0.77928(11) 0.02588(19) Uani d . 1 1 . .
    C C1 0.79245(8) 0.10240(6) 0.88480(12) 0.02147(19) Uani d . 1 1 . .
    H H1 0.7557 0.0600 0.9334 0.026 Uiso calc R 1 1 . .
    C C2 0.90248(8) 0.09663(6) 0.88094(13) 0.0253(2) Uani d . 1 1 . .
    H H2 0.9402 0.0501 0.9269 0.030 Uiso calc R 1 1 . .
    C C3 0.95788(8) 0.15812(6) 0.81065(13) 0.0247(2) Uani d . 1 1 . .
    H H3 1.0329 0.1537 0.8078 0.030 Uiso calc R 1 1 . .
    C C4 0.90209(8) 0.22622(6) 0.74455(13) 0.0231(2) Uani d . 1 1 . .
    H H4 0.9393 0.2688 0.6973 0.028 Uiso calc R 1 1 . .
    C C5 0.79200(7) 0.23231(6) 0.74737(12) 0.01950(18) Uani d . 1 1 . .
    H H5 0.7546 0.2789 0.7013 0.023 Uiso calc R 1 1 . .
    C C6 0.73581(7) 0.17054(5) 0.81721(11) 0.01686(18) Uani d . 1 1 . .
    C C7 0.61924(7) 0.17777(5) 0.81945(11) 0.01638(18) Uani d . 1 1 . .
    C C8 0.55255(7) 0.24429(5) 0.76702(11) 0.01741(18) Uani d . 1 1 . .
    H H8 0.5731 0.2940 0.7209 0.021 Uiso calc R 1 1 . .
    C C9 0.45102(7) 0.22172(5) 0.79693(11) 0.01610(17) Uani d . 1 1 . .
    C C10 0.35049(7) 0.26845(5) 0.77034(11) 0.01638(18) Uani d . 1 1 . .
    C C11 0.34982(8) 0.34795(6) 0.83071(12) 0.02013(19) Uani d . 1 1 . .
    H H11 0.4130 0.3702 0.8926 0.024 Uiso calc R 1 1 . .
    C C12 0.25718(9) 0.39466(6) 0.80070(13) 0.0247(2) Uani d . 1 1 . .
    H H12 0.2572 0.4485 0.8425 0.030 Uiso calc R 1 1 . .
    C C13 0.16471(8) 0.36260(7) 0.70964(14) 0.0266(2) Uani d . 1 1 . .
    H H13 0.1016 0.3946 0.6886 0.032 Uiso calc R 1 1 . .
    C C14 0.16455(8) 0.28366(6) 0.64930(13) 0.0236(2) Uani d . 1 1 . .
    H H14 0.1013 0.2618 0.5869 0.028 Uiso calc R 1 1 . .
    C C15 0.25656(7) 0.23660(6) 0.67999(11) 0.01905(18) Uani d . 1 1 . .
    H H15 0.2558 0.1825 0.6395 0.023 Uiso calc R 1 1 . .
    C C16 0.37702(7) 0.09527(5) 0.92095(11) 0.01754(18) Uani d . 1 1 . .
    H H16A 0.3216 0.1312 0.9579 0.021 Uiso calc R 1 1 . .
    H H16B 0.4092 0.0640 1.0214 0.021 Uiso calc R 1 1 . .
    C C17 0.32303(8) 0.03679(5) 0.78899(11) 0.01818(18) Uani d . 1 1 . .
    C C18 0.38216(9) -0.01146(6) 0.69164(12) 0.0251(2) Uani d . 1 1 . .
    H H18 0.4579 -0.0062 0.7007 0.030 Uiso calc R 1 1 . .
    C C19 0.32785(10) -0.06739(6) 0.58106(14) 0.0309(2) Uani d . 1 1 . .
    H H19 0.3660 -0.1012 0.5131 0.037 Uiso calc R 1 1 . .
    C C20 0.21751(10) -0.07312(6) 0.57135(13) 0.0304(2) Uani d . 1 1 . .
    H H20 0.1784 -0.1113 0.4979 0.036 Uiso calc R 1 1 . .
    C C21 0.16543(9) -0.02194(7) 0.67126(14) 0.0309(2) Uani d . 1 1 . .
    H H21 0.0895 -0.0257 0.6632 0.037 Uiso calc R 1 1 . .
loop_
    _atom_site_aniso_label
    _atom_site_aniso_U_11
    _atom_site_aniso_U_22
    _atom_site_aniso_U_33
    _atom_site_aniso_U_12
    _atom_site_aniso_U_13
    _atom_site_aniso_U_23
    N1 0.0172(4) 0.0175(4) 0.0190(4) 0.0006(3) 0.0033(3) 0.0000(3)
    N2 0.0163(4) 0.0153(4) 0.0181(3) -0.0003(3) 0.0038(3) 0.0003(3)
    N3 0.0255(4) 0.0282(4) 0.0249(4) -0.0098(3) 0.0068(3) -0.0030(3)
    C1 0.0212(4) 0.0211(4) 0.0213(4) 0.0011(3) -0.0001(3) 0.0026(3)
    C2 0.0212(5) 0.0253(5) 0.0276(5) 0.0053(4) -0.0037(4) 0.0003(4)
    C3 0.0156(4) 0.0300(5) 0.0275(5) 0.0009(4) -0.0006(3) -0.0070(4)
    C4 0.0191(4) 0.0230(5) 0.0276(5) -0.0031(4) 0.0052(4) -0.0041(4)
    C5 0.0183(4) 0.0176(4) 0.0228(4) 0.0006(3) 0.0034(3) -0.0015(3)
    C6 0.0167(4) 0.0178(4) 0.0159(4) 0.0002(3) 0.0013(3) -0.0023(3)
    C7 0.0178(4) 0.0166(4) 0.0146(4) -0.0003(3) 0.0019(3) -0.0009(3)
    C8 0.0179(4) 0.0159(4) 0.0186(4) -0.0003(3) 0.0030(3) 0.0008(3)
    C9 0.0183(4) 0.0148(4) 0.0153(4) -0.0004(3) 0.0026(3) -0.0006(3)
    C10 0.0170(4) 0.0175(4) 0.0155(4) 0.0009(3) 0.0052(3) 0.0019(3)
    C11 0.0237(4) 0.0190(4) 0.0184(4) 0.0006(3) 0.0050(3) 0.0000(3)
    C12 0.0317(5) 0.0200(4) 0.0241(5) 0.0068(4) 0.0096(4) 0.0006(4)
    C13 0.0225(5) 0.0297(5) 0.0290(5) 0.0099(4) 0.0089(4) 0.0065(4)
    C14 0.0168(4) 0.0293(5) 0.0250(5) 0.0002(4) 0.0044(3) 0.0055(4)
    C15 0.0184(4) 0.0198(4) 0.0196(4) -0.0009(3) 0.0051(3) 0.0017(3)
    C16 0.0197(4) 0.0169(4) 0.0167(4) -0.0031(3) 0.0049(3) 0.0000(3)
    C17 0.0240(4) 0.0144(4) 0.0161(4) -0.0025(3) 0.0023(3) 0.0029(3)
    C18 0.0287(5) 0.0231(5) 0.0216(4) 0.0072(4) -0.0032(4) -0.0028(4)
    C19 0.0445(6) 0.0221(5) 0.0232(5) 0.0092(4) -0.0058(4) -0.0044(4)
    C20 0.0474(6) 0.0198(5) 0.0212(5) -0.0094(4) -0.0054(4) 0.0010(4)
    C21 0.0318(5) 0.0339(6) 0.0267(5) -0.0165(4) 0.0031(4) -0.0005(4)
_geom_special_details
;
All e.s.d.'s (except the e.s.d. in the dihedral angle between two l.s. planes)
are estimated using the full covariance matrix. The cell e.s.d.'s are taken
into account individually in the estimation of e.s.d.'s in distances, angles
and torsion angles; correlations between e.s.d.'s in cell parameters are only
used when they are defined by crystal symmetry. An approximate (isotropic)
treatment of cell e.s.d.'s is used for estimating e.s.d.'s involving l.s.
planes.
;
loop_
    _geom_bond_atom_site_label_1
    _geom_bond_atom_site_label_2
    _geom_bond_site_symmetry_2
    _geom_bond_distance
    _geom_bond_publ_flag
    N1 C7 . 1.3440(12) ?
    N1 N2 . 1.3595(10) ?
    N2 C9 . 1.3664(11) ?
    N2 C16 . 1.4584(11) ?
    N3 C17 . 1.3390(13) ?
    N3 C21 . 1.3468(13) ?
    C1 C2 . 1.3916(14) ?
    C1 C6 . 1.4005(13) ?
    C1 H1 . 0.9500 ?
    C2 C3 . 1.3912(15) ?
    C2 H2 . 0.9500 ?
    C3 C4 . 1.3914(14) ?
    C3 H3 . 0.9500 ?
    C4 C5 . 1.3916(13) ?
    C4 H4 . 0.9500 ?
    C5 C6 . 1.3985(13) ?
    C5 H5 . 0.9500 ?
    C6 C7 . 1.4736(12) ?
    C7 C8 . 1.4112(12) ?
    C8 C9 . 1.3814(12) ?
    C8 H8 . 0.9500 ?
    C9 C10 . 1.4725(12) ?
    C10 C11 . 1.3994(13) ?
    C10 C15 . 1.3997(12) ?
    C11 C12 . 1.3913(13) ?
    C11 H11 . 0.9500 ?
    C12 C13 . 1.3891(16) ?
    C12 H12 . 0.9500 ?
    C13 C14 . 1.3901(15) ?
    C13 H13 . 0.9500 ?
    C14 C15 . 1.3884(13) ?
    C14 H14 . 0.9500 ?
    C15 H15 . 0.9500 ?
    C16 C17 . 1.5172(12) ?
    C16 H16A . 0.9900 ?
    C16 H16B . 0.9900 ?
    C17 C18 . 1.3936(14) ?
    C18 C19 . 1.3895(14) ?
    C18 H18 . 0.9500 ?
    C19 C20 . 1.3829(17) ?
    C19 H19 . 0.9500 ?
    C20 C21 . 1.3838(17) ?
    C20 H20 . 0.9500 ?
    C21 H21 . 0.9500 ?
loop_
    _geom_angle_atom_site_label_1
    _geom_angle_atom_site_label_2
    _geom_angle_atom_site_label_3
    _geom_angle_site_symmetry_1
    _geom_angle_site_symmetry_3
    _geom_angle
    _geom_angle_publ_flag
    C7 N1 N2 . . 104.78(7) ?
    N1 N2 C9 . . 112.31(7) ?
    N1 N2 C16 . . 119.51(7) ?
    C9 N2 C16 . . 128.11(8) ?
    C17 N3 C21 . . 117.03(9) ?
    C2 C1 C6 . . 120.17(9) ?
    C2 C1 H1 . . 119.9 ?
    C6 C1 H1 . . 119.9 ?
    C3 C2 C1 . . 120.81(9) ?
    C3 C2 H2 . . 119.6 ?
    C1 C2 H2 . . 119.6 ?
    C2 C3 C4 . . 119.22(9) ?
    C2 C3 H3 . . 120.4 ?
    C4 C3 H3 . . 120.4 ?
    C3 C4 C5 . . 120.31(9) ?
    C3 C4 H4 . . 119.8 ?
    C5 C4 H4 . . 119.8 ?
    C4 C5 C6 . . 120.72(9) ?
    C4 C5 H5 . . 119.6 ?
    C6 C5 H5 . . 119.6 ?
    C5 C6 C1 . . 118.76(8) ?
    C5 C6 C7 . . 120.16(8) ?
    C1 C6 C7 . . 121.08(8) ?
    N1 C7 C8 . . 111.15(8) ?
    N1 C7 C6 . . 121.08(8) ?
    C8 C7 C6 . . 127.76(8) ?
    C9 C8 C7 . . 105.38(8) ?
    C9 C8 H8 . . 127.3 ?
    C7 C8 H8 . . 127.3 ?
    N2 C9 C8 . . 106.38(8) ?
    N2 C9 C10 . . 124.60(8) ?
    C8 C9 C10 . . 129.01(8) ?
    C11 C10 C15 . . 119.03(8) ?
    C11 C10 C9 . . 119.24(8) ?
    C15 C10 C9 . . 121.68(8) ?
    C12 C11 C10 . . 120.41(9) ?
    C12 C11 H11 . . 119.8 ?
    C10 C11 H11 . . 119.8 ?
    C13 C12 C11 . . 120.03(9) ?
    C13 C12 H12 . . 120.0 ?
    C11 C12 H12 . . 120.0 ?
    C12 C13 C14 . . 119.99(9) ?
    C12 C13 H13 . . 120.0 ?
    C14 C13 H13 . . 120.0 ?
    C15 C14 C13 . . 120.20(9) ?
    C15 C14 H14 . . 119.9 ?
    C13 C14 H14 . . 119.9 ?
    C14 C15 C10 . . 120.34(9) ?
    C14 C15 H15 . . 119.8 ?
    C10 C15 H15 . . 119.8 ?
    N2 C16 C17 . . 114.37(7) ?
    N2 C16 H16A . . 108.7 ?
    C17 C16 H16A . . 108.7 ?
    N2 C16 H16B . . 108.7 ?
    C17 C16 H16B . . 108.7 ?
    H16A C16 H16B . . 107.6 ?
    N3 C17 C18 . . 123.20(9) ?
    N3 C17 C16 . . 115.06(8) ?
    C18 C17 C16 . . 121.68(9) ?
    C19 C18 C17 . . 118.54(10) ?
    C19 C18 H18 . . 120.7 ?
    C17 C18 H18 . . 120.7 ?
    C20 C19 C18 . . 119.00(10) ?
    C20 C19 H19 . . 120.5 ?
    C18 C19 H19 . . 120.5 ?
    C19 C20 C21 . . 118.38(10) ?
    C19 C20 H20 . . 120.8 ?
    C21 C20 H20 . . 120.8 ?
    N3 C21 C20 . . 123.83(10) ?
    N3 C21 H21 . . 118.1 ?
    C20 C21 H21 . . 118.1 ?
loop_
    _geom_torsion_atom_site_label_1
    _geom_torsion_atom_site_label_2
    _geom_torsion_atom_site_label_3
    _geom_torsion_atom_site_label_4
    _geom_torsion_site_symmetry_1
    _geom_torsion_site_symmetry_2
    _geom_torsion_site_symmetry_3
    _geom_torsion_site_symmetry_4
    _geom_torsion
    _geom_torsion_publ_flag
    C7 N1 N2 C9 . . . . -0.57(10) ?
    C7 N1 N2 C16 . . . . -177.56(7) ?
    C6 C1 C2 C3 . . . . 0.13(15) ?
    C1 C2 C3 C4 . . . . 0.37(15) ?
    C2 C3 C4 C5 . . . . -0.61(15) ?
    C3 C4 C5 C6 . . . . 0.34(14) ?
    C4 C5 C6 C1 . . . . 0.16(14) ?
    C4 C5 C6 C7 . . . . 179.97(8) ?
    C2 C1 C6 C5 . . . . -0.40(14) ?
    C2 C1 C6 C7 . . . . 179.80(8) ?
    N2 N1 C7 C8 . . . . 0.19(10) ?
    N2 N1 C7 C6 . . . . 179.52(7) ?
    C5 C6 C7 N1 . . . . 176.49(8) ?
    C1 C6 C7 N1 . . . . -3.71(13) ?
    C5 C6 C7 C8 . . . . -4.31(14) ?
    C1 C6 C7 C8 . . . . 175.49(9) ?
    N1 C7 C8 C9 . . . . 0.23(10) ?
    C6 C7 C8 C9 . . . . -179.04(8) ?
    N1 N2 C9 C8 . . . . 0.72(10) ?
    C16 N2 C9 C8 . . . . 177.40(8) ?
    N1 N2 C9 C10 . . . . -178.10(8) ?
    C16 N2 C9 C10 . . . . -1.42(14) ?
    C7 C8 C9 N2 . . . . -0.55(9) ?
    C7 C8 C9 C10 . . . . 178.20(8) ?
    N2 C9 C10 C11 . . . . 130.54(9) ?
    C8 C9 C10 C11 . . . . -48.00(13) ?
    N2 C9 C10 C15 . . . . -52.16(13) ?
    C8 C9 C10 C15 . . . . 129.30(10) ?
    C15 C10 C11 C12 . . . . -0.24(13) ?
    C9 C10 C11 C12 . . . . 177.13(8) ?
    C10 C11 C12 C13 . . . . -0.30(14) ?
    C11 C12 C13 C14 . . . . 0.37(15) ?
    C12 C13 C14 C15 . . . . 0.11(15) ?
    C13 C14 C15 C10 . . . . -0.65(14) ?
    C11 C10 C15 C14 . . . . 0.71(13) ?
    C9 C10 C15 C14 . . . . -176.59(8) ?
    N1 N2 C16 C17 . . . . -88.21(10) ?
    C9 N2 C16 C17 . . . . 95.33(11) ?
    C21 N3 C17 C18 . . . . 1.16(14) ?
    C21 N3 C17 C16 . . . . -176.00(9) ?
    N2 C16 C17 N3 . . . . -136.02(8) ?
    N2 C16 C17 C18 . . . . 46.77(12) ?
    N3 C17 C18 C19 . . . . -1.10(15) ?
    C16 C17 C18 C19 . . . . 175.88(9) ?
    C17 C18 C19 C20 . . . . 0.08(15) ?
    C18 C19 C20 C21 . . . . 0.77(16) ?
    C17 N3 C21 C20 . . . . -0.23(16) ?
    C19 C20 C21 N3 . . . . -0.73(17) ?
_iucr_refine_instructions_details
;
TITL MO_11HP_CO2_0MA IN P2(1)/C
CELL 0.71073 12.5776 16.531 7.9421 90 97.759 90
ZERR 4 0.0008 0.001 0.0005 0 0.001 0
LATT 1
SYMM -X,0.5+Y,0.5-Z
SFAC C H N
UNIT 84 68 12
L.S. 12
PLAN  5
SIZE 0.18 0.428 0.542
TEMP -173
MPLA 6 C1 C2 C3 C4 C5 C6
MPLA 5 N1 N2 C7 C8 C9
MPLA 6 C10 C11 C12 C13 C14 C15
CONF
REM ============ UPDATED INSTRUCTIONS ============
BOND $H
HTAB
WPDB -2
REM FCF_FILTER (MSL, UW-MADISON) INSERTED 2 OMIT INSTRUCTIONS
REM FOR OUTLIER REFLECTIONS WITH THE CUTOFF VALUE OF 4.70424.
REM ================================================
REM The weighting scheme has been updated.
fmap 2
acta 50
OMIT 11 8 2
OMIT -6 6 2
WGHT 0.0484 0.5777
FVAR 0.21759
N1    3     0.56283  0.11731  0.87783  11.00000  0.01720  0.01752  0.01898 =
 0.00002  0.00325  0.00061
N2    3     0.46026  0.14515  0.86211  11.00000  0.01627  0.01527  0.01806 =
 0.00028  0.00380 -0.00030
N3    3     0.21604  0.03283  0.77928  11.00000  0.02546  0.02822  0.02488 =
 -0.00296  0.00676 -0.00984
C1    1     0.79245  0.10240  0.88480  11.00000  0.02122  0.02109  0.02126 =
 0.00261 -0.00013  0.00107
AFIX 43
H1    2     0.75567  0.06000  0.93341  11.00000 -1.20000
AFIX 0
C2    1     0.90248  0.09663  0.88094  11.00000  0.02120  0.02527  0.02763 =
 0.00029 -0.00369  0.00532
AFIX 43
H2    2     0.94023  0.05014  0.92688  11.00000 -1.20000
AFIX 0
C3    1     0.95788  0.15812  0.81065  11.00000  0.01564  0.03004  0.02748 =
 -0.00698 -0.00061  0.00095
AFIX 43
H3    2     1.03292  0.15367  0.80781  11.00000 -1.20000
AFIX 0
C4    1     0.90209  0.22622  0.74455  11.00000  0.01913  0.02302  0.02761 =
 -0.00411  0.00523 -0.00315
AFIX 43
H4    2     0.93933  0.26877  0.69728  11.00000 -1.20000
AFIX 0
C5    1     0.79200  0.23231  0.74737  11.00000  0.01830  0.01756  0.02281 =
 -0.00145  0.00342  0.00057
AFIX 43
H5    2     0.75460  0.27893  0.70135  11.00000 -1.20000
AFIX 0
C6    1     0.73581  0.17054  0.81721  11.00000  0.01671  0.01777  0.01586 =
 -0.00234  0.00133  0.00016
C7    1     0.61923  0.17777  0.81945  11.00000  0.01784  0.01658  0.01463 =
 -0.00091  0.00185 -0.00033
C8    1     0.55255  0.24429  0.76702  11.00000  0.01789  0.01586  0.01862 =
 0.00081  0.00296 -0.00029
AFIX 43
H8    2     0.57312  0.29403  0.72094  11.00000 -1.20000
AFIX 0
C9    1     0.45102  0.22172  0.79693  11.00000  0.01826  0.01481  0.01531 =
 -0.00059  0.00259 -0.00040
C10   1     0.35049  0.26845  0.77034  11.00000  0.01699  0.01747  0.01551 =
 0.00190  0.00523  0.00092
C11   1     0.34982  0.34795  0.83071  11.00000  0.02365  0.01895  0.01840 =
 -0.00003  0.00504  0.00056
AFIX 43
H11   2     0.41301  0.37017  0.89257  11.00000 -1.20000
AFIX 0
C12   1     0.25718  0.39466  0.80070  11.00000  0.03168  0.02001  0.02412 =
 0.00064  0.00961  0.00683
AFIX 43
H12   2     0.25716  0.44850  0.84250  11.00000 -1.20000
AFIX 0
C13   1     0.16471  0.36260  0.70964  11.00000  0.02251  0.02969  0.02903 =
 0.00648  0.00892  0.00994
AFIX 43
H13   2     0.10159  0.39461  0.68860  11.00000 -1.20000
AFIX 0
C14   1     0.16455  0.28366  0.64930  11.00000  0.01680  0.02931  0.02501 =
 0.00553  0.00436  0.00019
AFIX 43
H14   2     0.10129  0.26184  0.58687  11.00000 -1.20000
AFIX 0
C15   1     0.25656  0.23660  0.67999  11.00000  0.01842  0.01983  0.01959 =
 0.00173  0.00507 -0.00094
AFIX 43
H15   2     0.25576  0.18251  0.63946  11.00000 -1.20000
AFIX 0
C16   1     0.37702  0.09527  0.92095  11.00000  0.01968  0.01694  0.01669 =
 0.00001  0.00494 -0.00313
AFIX 23
H16a  2     0.32162  0.13122  0.95791  11.00000 -1.20000
H16b  2     0.40922  0.06400  1.02136  11.00000 -1.20000
AFIX 0
C17   1     0.32303  0.03679  0.78899  11.00000  0.02398  0.01440  0.01605 =
 0.00285  0.00228 -0.00245
C18   1     0.38216 -0.01146  0.69164  11.00000  0.02869  0.02307  0.02160 =
 -0.00281 -0.00316  0.00717
AFIX 43
H18   2     0.45793 -0.00622  0.70070  11.00000 -1.20000
AFIX 0
C19   1     0.32785 -0.06739  0.58106  11.00000  0.04451  0.02208  0.02324 =
 -0.00435 -0.00580  0.00919
AFIX 43
H19   2     0.36596 -0.10118  0.51314  11.00000 -1.20000
AFIX 0
C20   1     0.21751 -0.07312  0.57135  11.00000  0.04740  0.01977  0.02116 =
 0.00100 -0.00539 -0.00935
AFIX 43
H20   2     0.17841 -0.11127  0.49788  11.00000 -1.20000
AFIX 0
C21   1     0.16543 -0.02194  0.67126  11.00000  0.03182  0.03395  0.02667 =
 -0.00050  0.00309 -0.01646
AFIX 43
H21   2     0.08954 -0.02566  0.66317  11.00000 -1.20000
AFIX 0
HKLF 4
END
;
