# Supplementary material for: 2-[(3,5-Diphenyl-1H-pyrazol-1-yl)meth­yl]pyridine
Source: Acta Crystallogr Sect E Struct Rep Online. 2012 Mar 24;68(Pt 4):o1190. doi: 10.1107/S1600536812011804 (PMC3344127; doi:10.1107/S1600536812011804)
Supplement: Supplementary file 2 [file e-68-o1190-Isup2.hkl]

# 
# h,k,l, Fc-squared, Fo-squared, sigma(Fo-squared) and status flag 
# 
data_I
_shelx_title ' MO_11HP_CO2_0MA IN P2(1)/C' 
_shelx_refln_list_code          4 
_shelx_F_calc_maximum      152.42 
_exptl_crystal_F_000       656.00 
_reflns_d_resolution_high  0.7499 
 
loop_ 
 _symmetry_equiv_pos_as_xyz 
 'x, y, z' 
 '-x, y+1/2, -z+1/2' 
 '-x, -y, -z' 
 'x, -y-1/2, z-1/2' 
 
_cell_length_a    12.5776 
_cell_length_b    16.5310 
_cell_length_c     7.9421 
_cell_angle_alpha  90.000 
_cell_angle_beta   97.759 
_cell_angle_gamma  90.000 
 
_shelx_F_squared_multiplier     1.000 
 
loop_ 
 _refln_index_h 
 _refln_index_k 
 _refln_index_l 
 _refln_F_squared_calc 
 _refln_F_squared_meas 
 _refln_F_squared_sigma 
 _refln_observed_status 
   1   0   0     5889.87     5300.45    104.89 o 
   2   0   0     9699.12     8584.06    251.03 o 
   3   0   0      902.88      865.58     32.10 o 
   4   0   0      396.18      382.17      6.40 o 
   5   0   0     2483.87     2579.69     39.03 o 
   6   0   0      518.04      569.71      8.90 o 
   7   0   0     1051.79     1189.08     18.25 o 
   8   0   0      161.23      197.33      3.47 o 
   9   0   0      651.60      650.00      8.72 o 
  10   0   0     1153.24     1153.68     15.21 o 
  11   0   0     1156.28     1120.51     14.84 o 
  12   0   0       79.87       65.83      1.45 o 
  13   0   0       27.95       27.43      1.02 o 
  14   0   0      222.52      193.82      3.17 o 
  15   0   0       51.89       47.52      2.96 o 
  16   0   0       49.80       58.93      3.38 o 
   1   1   0       27.69       23.20      0.23 o 
   2   1   0     2424.82     2187.33     41.24 o 
   3   1   0      606.90      620.81     12.60 o 
   4   1   0       16.21       12.75      0.47 o 
   5   1   0     2215.52     2239.54     31.05 o 
   6   1   0      466.58      474.62      6.34 o 
   7   1   0      406.29      474.73      5.32 o 
   8   1   0       40.04       33.88      0.91 o 
   9   1   0     1330.48     1307.56     12.09 o 
  10   1   0      380.24      386.26      3.84 o 
  11   1   0      723.91      658.08      6.34 o 
  12   1   0       14.06        7.08      0.43 o 
  13   1   0      146.50      137.48      1.71 o 
  14   1   0        0.51        0.93      0.41 o 
  15   1   0        5.74        2.14      0.57 o 
  16   1   0       31.93       38.30      2.16 o 
   0   2   0     2918.84     2656.74     36.27 o 
   1   2   0      205.84      211.89      1.62 o 
   2   2   0     2172.84     2020.97     22.26 o 
   3   2   0      437.51      440.93      4.13 o 
   4   2   0      228.14      231.26      2.39 o 
   5   2   0      259.36      273.20      3.25 o 
   6   2   0      388.73      425.61      4.34 o 
   7   2   0      276.58      299.32      4.70 o 
   8   2   0        1.30        0.53      0.25 o 
   9   2   0        8.96        6.69      0.31 o 
  10   2   0      850.73      807.12      7.63 o 
  11   2   0      859.42      760.05      7.24 o 
  12   2   0        2.89        1.93      0.35 o 
  13   2   0      112.19       86.05      1.23 o 
  14   2   0        7.18        8.61      0.65 o 
  15   2   0        1.44        4.19      0.82 o 
  16   2   0        9.93        7.54      0.96 o 
   1   3   0      539.53      516.11      4.10 o 
   2   3   0      309.99      269.04      2.15 o 
   3   3   0        9.94        7.79      0.35 o 
   4   3   0        9.34        9.91      0.23 o 
   5   3   0       54.53       56.01      0.70 o 
   6   3   0        6.62        7.94      0.41 o 
   7   3   0      203.88      196.75      2.17 o 
   8   3   0        5.38        4.86      0.27 o 
   9   3   0        0.08       -0.09      0.26 o 
  10   3   0       41.41       36.81      0.69 o 
  11   3   0      286.71      266.86      2.80 o 
  12   3   0       71.61       70.16      1.05 o 
  13   3   0        5.58        5.84      0.56 o 
  14   3   0        4.73        7.11      0.63 o 
  15   3   0       23.30       28.18      1.20 o 
  16   3   0       37.66       40.55      1.77 o 
   0   4   0       25.33       28.57      0.57 o 
   1   4   0       27.13       19.42      0.25 o 
   2   4   0      640.10      625.17      5.21 o 
   3   4   0      264.64      241.59      2.30 o 
   4   4   0       54.60       51.99      0.62 o 
   5   4   0        0.05        0.19      0.13 o 
   6   4   0       36.92       52.12      0.74 o 
   7   4   0       50.30       67.55      0.87 o 
   8   4   0        2.49        0.96      0.24 o 
   9   4   0       82.09       69.97      0.88 o 
  10   4   0       14.72       16.55      0.48 o 
  11   4   0        0.48       -0.28      0.28 o 
  12   4   0       18.62       17.68      0.71 o 
  13   4   0       51.10       47.00      1.34 o 
  14   4   0        0.81        1.13      0.62 o 
  15   4   0        3.20        3.67      1.01 o 
  16   4   0        2.93        4.05      0.96 o 
   1   5   0       34.43       25.38      0.32 o 
   2   5   0      691.49      691.55      6.36 o 
   3   5   0      691.35      695.74      6.42 o 
   4   5   0      779.93      846.12      9.81 o 
   5   5   0      282.09      282.03      2.56 o 
   6   5   0      182.85      203.77      1.93 o 
   7   5   0      385.17      434.32      3.91 o 
   8   5   0      617.51      587.89      5.16 o 
   9   5   0       71.56       63.89      0.83 o 
  10   5   0       26.30       31.28      0.62 o 
  11   5   0       21.67       16.15      0.80 o 
  12   5   0        0.02        0.03      0.51 o 
  13   5   0        2.04        0.72      0.51 o 
  14   5   0       83.49       98.88      2.61 o 
  15   5   0       43.60       54.67      2.85 o 
  16   5   0        1.54        0.72      1.01 o 
   0   6   0     2366.19     2326.58     35.30 o 
   1   6   0        7.56        5.13      0.18 o 
   2   6   0      973.23      944.00      8.66 o 
   3   6   0      628.77      732.66      6.74 o 
   4   6   0       72.64       67.35      0.87 o 
   5   6   0       45.17       46.28      0.66 o 
   6   6   0      652.65      650.91      6.18 o 
   7   6   0      175.75      145.97      1.93 o 
   8   6   0      103.57       86.73      1.01 o 
   9   6   0     1496.01     1478.46     13.52 o 
  10   6   0      135.98      155.33      2.12 o 
  11   6   0       85.24       69.12      1.59 o 
  12   6   0        9.28        8.77      1.19 o 
  13   6   0       26.35       27.79      1.29 o 
  14   6   0       42.14       52.61      1.81 o 
  15   6   0        2.43        1.76      1.11 o 
   1   7   0       31.49       47.37      0.62 o 
   2   7   0      673.40      751.50      7.47 o 
   3   7   0       21.09       28.25      0.45 o 
   4   7   0      914.74      984.66      9.79 o 
   5   7   0      316.29      290.78      3.16 o 
   6   7   0      184.24      220.74      2.26 o 
   7   7   0      747.72      807.54      7.59 o 
   8   7   0     2071.31     2021.16     18.58 o 
   9   7   0     1683.41     1511.35     16.19 o 
  10   7   0     1529.50     1423.05     16.64 o 
  11   7   0      114.56       95.91      2.19 o 
  12   7   0        0.27        1.11      0.59 o 
  13   7   0      178.13      186.49      3.66 o 
  14   7   0       18.57       26.15      1.65 o 
  15   7   0      181.90      206.01      4.36 o 
   0   8   0     3143.06     3271.78     49.75 o 
   1   8   0      360.75      366.76      4.11 o 
   2   8   0      463.88      483.47      5.35 o 
   3   8   0     1246.08     1294.84     12.60 o 
   4   8   0       18.68       12.67      0.37 o 
   5   8   0       70.48       66.73      0.91 o 
   6   8   0       80.28       87.64      1.13 o 
   7   8   0      111.82      110.42      1.31 o 
   8   8   0       93.84       91.40      1.87 o 
   9   8   0      112.32      103.61      2.71 o 
  10   8   0      289.02      247.47      3.69 o 
  11   8   0      363.28      305.28      5.24 o 
  12   8   0        0.55        0.54      0.60 o 
  13   8   0        0.61        2.35      0.74 o 
  14   8   0        2.72        5.37      0.86 o 
  15   8   0       37.72       46.23      1.80 o 
   1   9   0     1666.12     1847.53     19.94 o 
   2   9   0       67.03       78.31      1.14 o 
   3   9   0      604.37      657.87      7.89 o 
   4   9   0      123.04      130.49      1.44 o 
   5   9   0       27.10       18.57      0.44 o 
   6   9   0        3.00        2.03      0.24 o 
   7   9   0       20.09       18.69      0.88 o 
   8   9   0      804.02      746.82      9.80 o 
   9   9   0        5.49        2.28      0.48 o 
  10   9   0      107.70      110.30      2.00 o 
  11   9   0        1.37        0.58      0.59 o 
  12   9   0       21.43       24.07      2.09 o 
  13   9   0       73.18       70.70      2.00 o 
  14   9   0       39.35       42.24      3.83 o 
  15   9   0       59.99       67.96      3.05 o 
   0  10   0      401.48      440.63      6.97 o 
   1  10   0       55.41       75.96      1.18 o 
   2  10   0        5.81        4.28      0.36 o 
   3  10   0       82.10       90.41      1.52 o 
   4  10   0      371.47      421.39      5.72 o 
   5  10   0      123.15      128.17      1.74 o 
   6  10   0      412.86      423.24      5.14 o 
   7  10   0        5.89        5.34      0.44 o 
   8  10   0      330.54      319.53      4.50 o 
   9  10   0      226.38      215.52      3.24 o 
  10  10   0      466.72      427.79      5.92 o 
  11  10   0       16.55       16.03      0.76 o 
  12  10   0        0.49        2.26      0.63 o 
  13  10   0       61.23       61.87      1.80 o 
  14  10   0        8.36        6.19      0.86 o 
   1  11   0      237.08      220.65      3.23 o 
   2  11   0       21.97       16.23      0.62 o 
   3  11   0      622.13      658.32      8.75 o 
   4  11   0      108.37      127.59      2.03 o 
   5  11   0      206.71      211.01      3.77 o 
   6  11   0       46.15       40.65      1.36 o 
   7  11   0       26.73       28.32      0.72 o 
   8  11   0        0.73       -0.47      0.47 o 
   9  11   0        2.26        3.49      0.51 o 
  10  11   0       99.68      104.49      1.91 o 
  11  11   0       12.87       11.41      0.68 o 
  12  11   0       62.31       57.21      1.43 o 
  13  11   0        0.00       -0.50      0.63 o 
  14  11   0        4.70        3.32      0.78 o 
   0  12   0      215.94      204.46      4.30 o 
   1  12   0       13.86       15.58      1.19 o 
   2  12   0        1.47        1.60      0.36 o 
   3  12   0      487.15      501.50      6.87 o 
   4  12   0        0.02        0.39      0.49 o 
   5  12   0        2.37        3.28      0.59 o 
   6  12   0      243.14      228.31      4.14 o 
   7  12   0      124.93      123.72      1.77 o 
   8  12   0      621.35      608.79      8.07 o 
   9  12   0       88.63       91.63      1.64 o 
  10  12   0        5.31        3.79      0.51 o 
  11  12   0       18.58       21.27      0.90 o 
  12  12   0      154.80      158.66      2.63 o 
  13  12   0       15.52       15.86      0.78 o 
   1  13   0      351.85      331.61      4.71 o 
   2  13   0       70.28       75.96      1.46 o 
   3  13   0      440.32      441.45      6.12 o 
   4  13   0      696.00      676.63      9.10 o 
   5  13   0        0.00        0.62      0.46 o 
   6  13   0       62.01       66.71      2.13 o 
   7  13   0      242.85      256.35      6.65 o 
   8  13   0       36.45       34.05      1.77 o 
   9  13   0        7.85        8.97      0.47 o 
  10  13   0      248.35      245.36      3.62 o 
  11  13   0        0.34       -0.09      0.42 o 
  12  13   0       21.81       22.77      1.10 o 
  13  13   0        0.86        2.59      0.53 o 
   0  14   0       90.22       90.85      2.38 o 
   1  14   0        3.40        3.71      0.49 o 
   2  14   0      287.42      297.99      5.00 o 
   3  14   0       77.74       80.20      1.59 o 
   4  14   0      100.12       90.93      2.11 o 
   5  14   0       25.56       19.84      1.05 o 
   6  14   0      438.61      410.32      6.94 o 
   7  14   0        9.32        8.19      0.77 o 
   8  14   0       59.42       49.31      2.07 o 
   9  14   0        0.48       -0.63      1.90 o 
  10  14   0       62.09       66.47      3.38 o 
  11  14   0        1.90        0.66      0.74 o 
  12  14   0        4.72        6.04      0.43 o 
   1  15   0       26.26       20.97      1.10 o 
   2  15   0      565.02      540.40      7.48 o 
   3  15   0      384.53      372.26      5.38 o 
   4  15   0      552.78      513.52      8.55 o 
   5  15   0       16.86       13.95      0.98 o 
   6  15   0      137.01      144.66      3.98 o 
   7  15   0      252.51      248.25      4.58 o 
   8  15   0       39.70       48.77      1.58 o 
   9  15   0       79.07       91.41      3.06 o 
  10  15   0       37.74       50.22      2.31 o 
  11  15   0       62.47       73.35      4.96 o 
  12  15   0       68.40       77.46      3.04 o 
   0  16   0      844.26      800.38     15.46 o 
   1  16   0      129.73      137.52      2.39 o 
   2  16   0       33.65       35.94      2.04 o 
   3  16   0        2.49        2.23      0.68 o 
   4  16   0       12.87       12.31      0.98 o 
   5  16   0       11.93        9.29      0.85 o 
   6  16   0       26.84       28.98      1.48 o 
   7  16   0      183.72      170.65      3.38 o 
   8  16   0        0.14        1.63      0.66 o 
   9  16   0        9.09        9.46      1.58 o 
  10  16   0        1.36        1.80      1.11 o 
  11  16   0       32.40       37.40      2.31 o 
   1  17   0      224.59      213.91      3.41 o 
   2  17   0      679.71      664.86      9.16 o 
   3  17   0        6.10        3.38      0.77 o 
   4  17   0       53.20       49.10      1.66 o 
   5  17   0       88.75       83.20      2.68 o 
   6  17   0        2.06        2.09      0.77 o 
   7  17   0       54.55       49.54      1.78 o 
   8  17   0        8.49       11.73      0.85 o 
   9  17   0       88.56       97.38      2.98 o 
  10  17   0        0.09        1.80      1.19 o 
   0  18   0      128.55      114.23      3.13 o 
   1  18   0        0.52        1.27      0.62 o 
   2  18   0        0.34        1.41      0.73 o 
   3  18   0       31.16       30.29      1.38 o 
   4  18   0        0.70        0.35      0.73 o 
   5  18   0        0.61        0.75      0.77 o 
   6  18   0      134.53      123.18      2.92 o 
   7  18   0        0.04        0.43      0.81 o 
   8  18   0       15.98       14.28      1.31 o 
   9  18   0        2.19        1.70      1.37 o 
   1  19   0      613.38      637.19     11.14 o 
   2  19   0      167.24      191.19      3.89 o 
   3  19   0        0.76        1.96      0.81 o 
   4  19   0        2.41        4.28      0.89 o 
   5  19   0       30.66       34.82      1.62 o 
   6  19   0       56.30       52.36      1.87 o 
   7  19   0        5.87        5.77      0.98 o 
   8  19   0        3.43        2.55      0.93 o 
   0  20   0       65.49       76.25      4.01 o 
   1  20   0        1.42        4.05      0.81 o 
   2  20   0       91.34       93.34      2.52 o 
   3  20   0       11.61       15.06      1.22 o 
   4  20   0        0.01        1.48      0.85 o 
   5  20   0       13.99       13.14      1.83 o 
   6  20   0        0.10        0.00      0.85 o 
   1  21   0       23.46       23.66      1.42 o 
   2  21   0       17.46       13.73      1.17 o 
   3  21   0       32.19       39.61      1.71 o 
   4  21   0       28.60       37.89      1.71 o 
   5  21   0        1.88        0.93      0.93 o 
   0  22   0       30.10       37.60      2.96 o 
 -16   1   1       22.02       26.38      1.30 o 
 -15   1   1        0.02       -0.48      0.64 o 
 -14   1   1       58.96       47.02      1.19 o 
 -13   1   1       13.05       20.36      1.00 o 
 -12   1   1      109.47       88.77      1.92 o 
 -11   1   1       24.48       29.17      1.06 o 
 -10   1   1       11.24        9.11      0.49 o 
  -9   1   1       56.80       46.25      1.31 o 
  -8   1   1      108.86      126.44      1.85 o 
  -7   1   1      231.52      247.89      3.25 o 
  -6   1   1      806.71      894.50      9.90 o 
  -5   1   1      578.31      620.86      6.43 o 
  -4   1   1      182.42      159.50      2.14 o 
  -3   1   1       52.64       52.38      0.79 o 
  -2   1   1     5841.24     5429.28     55.98 o 
  -1   1   1      321.07      300.98      2.82 o 
   0   1   1      999.91      974.99     14.27 o 
   1   1   1       28.47       26.92      0.29 o 
   2   1   1       11.57       13.87      0.25 o 
   3   1   1      396.77      420.16      3.32 o 
   4   1   1      289.91      288.05      2.52 o 
   5   1   1      323.28      336.65      2.86 o 
   6   1   1       95.85       94.28      1.00 o 
   7   1   1      407.64      443.41      4.00 o 
   8   1   1      342.67      375.74      3.79 o 
   9   1   1        1.28        0.29      0.23 o 
  10   1   1       62.49       47.52      0.82 o 
  11   1   1      339.99      325.62      3.35 o 
  12   1   1      819.58      730.23      7.05 o 
  13   1   1        0.35        0.61      0.36 o 
  14   1   1       23.34       16.65      0.71 o 
  15   1   1       41.79       52.69      1.36 o 
  16   1   1       57.53       62.43      1.59 o 
 -16   2   1       19.85       22.74      1.26 o 
 -15   2   1        0.02       -0.61      0.61 o 
 -14   2   1        0.69       -0.57      0.57 o 
 -13   2   1       22.76       23.97      0.92 o 
 -12   2   1     1749.25     1588.98     22.15 o 
 -11   2   1       76.99       65.81      1.34 o 
 -10   2   1        4.39        1.62      0.36 o 
  -9   2   1      415.69      406.95      5.77 o 
  -8   2   1      183.15      191.61      2.63 o 
  -7   2   1      188.39      211.80      2.82 o 
  -6   2   1     1372.81     1479.59     16.25 o 
  -5   2   1      746.31      751.99     11.81 o 
  -4   2   1      246.76      223.35      2.41 o 
  -3   2   1        5.43       12.16      0.29 o 
  -2   2   1     1644.51     1664.55     20.04 o 
  -1   2   1      295.33      311.36      4.07 o 
   0   2   1     4373.68     4214.80     61.05 o 
   1   2   1      511.07      451.21      4.49 o 
   2   2   1     4658.17     4403.54     35.49 o 
   3   2   1        1.78        1.46      0.11 o 
   4   2   1     1278.94     1259.84     13.49 o 
   5   2   1      965.12     1027.45      8.45 o 
   6   2   1     1353.07     1472.37     13.37 o 
   7   2   1      527.66      544.08      4.84 o 
   8   2   1       38.97       33.83      0.57 o 
   9   2   1       85.21       79.03      1.02 o 
  10   2   1      190.12      174.66      1.96 o 
  11   2   1        1.50        3.94      0.36 o 
  12   2   1      136.35      136.00      1.68 o 
  13   2   1        1.81        0.37      0.39 o 
  14   2   1      153.78      154.15      2.08 o 
  15   2   1       27.67       29.73      1.08 o 
  16   2   1        4.63        5.60      0.76 o 
 -16   3   1        8.32        7.57      2.11 o 
 -15   3   1        1.24        0.64      0.71 o 
 -14   3   1        9.14       10.20      0.81 o 
 -13   3   1      114.30      123.18      2.04 o 
 -12   3   1        9.34        9.70      0.84 o 
 -11   3   1        6.48        2.10      0.44 o 
 -10   3   1      101.26      104.92      2.14 o 
  -9   3   1       15.44       18.81      0.89 o 
  -8   3   1        0.01        2.97      0.33 o 
  -7   3   1       64.88       56.80      0.99 o 
  -6   3   1     1855.87     2045.00     19.65 o 
  -5   3   1      727.14      751.96      8.46 o 
  -4   3   1       11.28        7.03      0.28 o 
  -3   3   1      211.79      215.90      1.99 o 
  -2   3   1      464.89      422.19      3.93 o 
  -1   3   1    17218.05    15901.65    225.55 o 
   0   3   1     5489.82     5030.81     80.04 o 
   1   3   1    23231.16    20125.02   1033.58 o 
   2   3   1      183.50      179.23      1.82 o 
   3   3   1      927.79      876.29      7.53 o 
   4   3   1       42.32       46.87      0.52 o 
   5   3   1     1914.36     2033.78     20.32 o 
   6   3   1     1721.38     1895.74     15.49 o 
   7   3   1       81.02       70.66      0.80 o 
   8   3   1      190.43      174.53      1.75 o 
   9   3   1       66.47       56.57      0.80 o 
  10   3   1        1.74        1.27      0.29 o 
  11   3   1      173.78      175.65      1.99 o 
  12   3   1      102.63       91.31      1.41 o 
  13   3   1       11.22       10.11      0.60 o 
  14   3   1       83.42       79.95      1.78 o 
  15   3   1       17.51       22.65      1.17 o 
  16   3   1        6.63        4.98      1.27 o 
 -16   4   1       14.77       19.24      2.11 o 
 -15   4   1       61.32       64.94      2.04 o 
 -14   4   1      115.65      111.66      2.70 o 
 -13   4   1        0.82        1.13      0.64 o 
 -12   4   1       38.31       42.14      1.45 o 
 -11   4   1       87.11       75.07      1.40 o 
 -10   4   1       95.36       86.47      1.49 o 
  -9   4   1      349.42      331.69      3.84 o 
  -8   4   1      128.38      131.26      2.57 o 
  -7   4   1      342.93      376.11      4.22 o 
  -6   4   1     3397.29     3676.54     45.63 o 
  -5   4   1      136.92      135.62      1.53 o 
  -4   4   1      198.80      203.93      2.15 o 
  -3   4   1      132.65      141.87      1.83 o 
  -2   4   1     3515.83     3380.07     31.14 o 
  -1   4   1     2454.31     2360.47     29.49 o 
   0   4   1     1529.29     1429.28     25.92 o 
   1   4   1     1075.74     1038.49     12.45 o 
   2   4   1      652.66      626.54      8.36 o 
   3   4   1       74.83       85.39      0.95 o 
   4   4   1     2151.23     2247.21     20.88 o 
   5   4   1      424.39      465.82      3.88 o 
   6   4   1       20.42       33.46      0.47 o 
   7   4   1       39.30       35.77      0.69 o 
   8   4   1      109.93      103.14      1.08 o 
   9   4   1       50.47       45.89      0.79 o 
  10   4   1       24.03       18.67      0.55 o 
  11   4   1      139.87      125.43      2.44 o 
  12   4   1      190.80      180.10      2.44 o 
  13   4   1        2.47        1.15      0.51 o 
  14   4   1      251.31      297.99      4.47 o 
  15   4   1        3.60        4.53      0.78 o 
  16   4   1       51.35       69.98      2.74 o 
 -16   5   1       39.39       49.62      1.96 o 
 -15   5   1       82.00      100.37      4.29 o 
 -14   5   1       34.95       42.69      1.70 o 
 -13   5   1        1.01        1.00      0.68 o 
 -12   5   1       24.93       17.91      0.75 o 
 -11   5   1        0.21       -0.28      0.42 o 
 -10   5   1      185.63      169.30      2.47 o 
  -9   5   1        1.02        1.10      0.33 o 
  -8   5   1        0.02        1.51      0.80 o 
  -7   5   1       18.29       18.67      0.52 o 
  -6   5   1      761.41      762.27      9.26 o 
  -5   5   1     1405.09     1512.53     14.96 o 
  -4   5   1     2338.70     2404.64     36.85 o 
  -3   5   1      111.52      112.31      1.21 o 
  -2   5   1      635.54      637.95      5.98 o 
  -1   5   1      425.12      385.84      3.90 o 
   0   5   1      397.71      390.78      5.33 o 
   1   5   1     1187.24     1135.66     12.25 o 
   2   5   1      199.54      201.76      2.50 o 
   3   5   1        3.94        3.39      0.27 o 
   4   5   1       66.24       55.95      0.72 o 
   5   5   1      602.17      656.12      6.12 o 
   6   5   1       16.92       27.34      0.45 o 
   7   5   1        8.79       13.60      0.34 o 
   8   5   1        4.77        9.91      0.30 o 
   9   5   1       62.34       56.59      0.78 o 
  10   5   1        0.14        0.21      0.31 o 
  11   5   1      225.67      213.69      2.74 o 
  12   5   1       36.21       33.80      1.16 o 
  13   5   1        2.34        2.12      0.54 o 
  14   5   1        0.61        0.12      0.54 o 
  15   5   1        0.02        0.55      1.22 o 
 -16   6   1        0.00        0.51      1.16 o 
 -15   6   1       88.19       95.59      2.58 o 
 -14   6   1        5.98        7.24      0.93 o 
 -13   6   1        0.37        0.63      0.73 o 
 -12   6   1       39.66       39.89      1.21 o 
 -11   6   1       88.70       82.58      1.55 o 
 -10   6   1      322.16      313.09      4.81 o 
  -9   6   1        0.33        1.10      0.34 o 
  -8   6   1        1.05        1.12      0.28 o 
  -7   6   1        1.59        3.70      0.28 o 
  -6   6   1      143.77      151.89      1.64 o 
  -5   6   1       88.70       99.44      1.22 o 
  -4   6   1       35.46       28.26      0.71 o 
  -3   6   1       44.81       35.74      0.53 o 
  -2   6   1     1015.33      975.01      9.64 o 
  -1   6   1     1171.52     1134.28     10.52 o 
   0   6   1      411.89      457.80      4.10 o 
   1   6   1      459.09      521.21      5.34 o 
   2   6   1     1974.20     2003.64     21.06 o 
   3   6   1        6.74        5.96      0.25 o 
   4   6   1      977.07     1072.40     10.45 o 
   5   6   1       40.00       42.31      0.86 o 
   6   6   1      170.85      178.84      1.86 o 
   7   6   1      291.96      290.11      2.72 o 
   8   6   1      103.01      102.82      1.61 o 
   9   6   1      542.18      493.02      5.09 o 
  10   6   1       21.90       16.81      0.59 o 
  11   6   1        9.36        8.29      0.51 o 
  12   6   1        9.45        9.71      0.67 o 
  13   6   1        3.84        6.17      0.59 o 
  14   6   1       28.34       35.20      1.51 o 
  15   6   1        9.67       10.23      0.98 o 
 -15   7   1        2.53        2.17      1.01 o 
 -14   7   1       58.82       63.73      3.38 o 
 -13   7   1       26.99       37.27      1.34 o 
 -12   7   1        0.39        0.36      0.51 o 
 -11   7   1      372.49      355.32      6.89 o 
 -10   7   1        9.61        8.45      0.72 o 
  -9   7   1      382.52      368.18      4.63 o 
  -8   7   1       30.70       32.14      0.95 o 
  -7   7   1       71.11       75.39      1.04 o 
  -6   7   1        0.17        0.03      0.21 o 
  -5   7   1       27.41       33.96      0.59 o 
  -4   7   1     1488.39     1588.28     16.33 o 
  -3   7   1      144.46      179.25      1.83 o 
  -2   7   1      673.11      674.27      6.34 o 
  -1   7   1      135.64      126.06      1.31 o 
   0   7   1      109.46       98.62      1.06 o 
   1   7   1       17.84       14.67      0.53 o 
   2   7   1      177.21      173.60      2.15 o 
   3   7   1      237.68      259.54      3.17 o 
   4   7   1      255.79      247.18      2.78 o 
   5   7   1      352.99      391.97      4.57 o 
   6   7   1        2.45        1.57      0.19 o 
   7   7   1       72.32       70.91      0.92 o 
   8   7   1      497.48      471.64      4.58 o 
   9   7   1       26.51       22.62      0.79 o 
  10   7   1      167.15      164.06      2.11 o 
  11   7   1       56.26       48.78      1.05 o 
  12   7   1       16.04       12.21      0.61 o 
  13   7   1        0.53       -0.11      0.60 o 
  14   7   1       17.50       17.94      1.35 o 
  15   7   1      136.65      170.55      3.61 o 
 -15   8   1       97.11      113.06      3.55 o 
 -14   8   1       42.11       46.09      3.45 o 
 -13   8   1        0.03        0.32      0.68 o 
 -12   8   1       14.82       13.14      0.96 o 
 -11   8   1      337.22      349.31      5.66 o 
 -10   8   1       61.10       67.64      1.62 o 
  -9   8   1      295.00      255.80      3.43 o 
  -8   8   1       78.59       82.77      1.42 o 
  -7   8   1       10.25        8.34      0.39 o 
  -6   8   1       52.76       65.92      0.96 o 
  -5   8   1      112.89       93.08      1.19 o 
  -4   8   1      444.97      468.80      4.22 o 
  -3   8   1      625.34      725.44      6.84 o 
  -2   8   1        1.11        1.99      0.18 o 
  -1   8   1        0.44       -0.13      0.13 o 
   0   8   1        0.02       -0.12      0.12 o 
   1   8   1        0.01       -0.12      0.12 o 
   2   8   1      937.21      982.33      9.62 o 
   3   8   1      917.63     1042.41     11.08 o 
   4   8   1     1572.08     1680.84     19.68 o 
   5   8   1      300.16      308.95      3.38 o 
   6   8   1      507.80      480.20      4.58 o 
   7   8   1        5.27        8.59      0.31 o 
   8   8   1      134.84      128.96      1.58 o 
   9   8   1        0.00        1.21      0.40 o 
  10   8   1      257.16      257.67      3.55 o 
  11   8   1      381.49      367.09      5.21 o 
  12   8   1        2.60        4.45      0.90 o 
  13   8   1       40.68       44.87      2.12 o 
  14   8   1       11.69       14.05      1.04 o 
  15   8   1       26.63       36.58      1.83 o 
 -15   9   1       41.08       53.58      1.88 o 
 -14   9   1       56.52       62.93      1.97 o 
 -13   9   1       16.53       11.86      0.98 o 
 -12   9   1       54.38       55.57      3.94 o 
 -11   9   1        2.98        2.57      0.71 o 
 -10   9   1      357.53      369.06      6.49 o 
  -9   9   1       92.06       89.37      1.58 o 
  -8   9   1     1776.62     1744.04     20.20 o 
  -7   9   1       48.09       49.87      0.92 o 
  -6   9   1        0.10        1.69      0.26 o 
  -5   9   1        4.54        3.83      0.28 o 
  -4   9   1      538.78      591.59      6.02 o 
  -3   9   1      315.59      345.59      3.39 o 
  -2   9   1      706.86      722.62      6.82 o 
  -1   9   1      256.97      303.55      2.77 o 
   0   9   1      326.61      356.97      3.40 o 
   1   9   1      571.63      622.81      7.50 o 
   2   9   1      852.26      950.73     14.06 o 
   3   9   1        6.11        6.41      0.37 o 
   4   9   1        2.04        6.32      0.40 o 
   5   9   1      127.16      127.43      2.11 o 
   6   9   1      152.88      150.48      1.84 o 
   7   9   1      307.32      297.56      3.43 o 
   8   9   1      194.74      209.90      2.59 o 
   9   9   1     1656.40     1659.99     21.23 o 
  10   9   1      116.49      123.88      2.09 o 
  11   9   1       11.44        8.79      0.62 o 
  12   9   1       59.20       55.23      1.35 o 
  13   9   1        7.20        7.13      1.41 o 
  14   9   1       30.45       38.92      1.83 o 
 -14  10   1       71.78       74.90      2.19 o 
 -13  10   1       34.77       28.08      2.04 o 
 -12  10   1      108.69       95.20      2.29 o 
 -11  10   1       27.12       25.54      1.64 o 
 -10  10   1        6.05        3.41      0.68 o 
  -9  10   1     2660.53     2516.83     31.93 o 
  -8  10   1      245.59      212.10      3.16 o 
  -7  10   1        5.76        4.49      0.45 o 
  -6  10   1      370.72      370.83      4.92 o 
  -5  10   1      345.64      365.03      3.57 o 
  -4  10   1      699.90      728.68      6.86 o 
  -3  10   1      124.07      169.01      1.72 o 
  -2  10   1      273.02      294.99      2.87 o 
  -1  10   1      136.95      147.30      1.51 o 
   0  10   1       44.01       54.29      0.86 o 
   1  10   1      145.61      144.22      2.01 o 
   2  10   1       57.05       38.61      0.76 o 
   3  10   1      451.67      494.63      6.70 o 
   4  10   1      682.90      683.90      9.40 o 
   5  10   1        0.80        0.20      0.30 o 
   6  10   1      174.32      182.36      2.90 o 
   7  10   1       45.63       41.41      1.42 o 
   8  10   1      972.00      910.14     10.70 o 
   9  10   1     1533.22     1413.75     19.79 o 
  10  10   1      520.65      500.97      6.85 o 
  11  10   1       71.54       67.29      1.71 o 
  12  10   1       72.39       58.87      1.55 o 
  13  10   1        9.60       13.09      0.77 o 
  14  10   1        3.23        1.39      0.77 o 
 -14  11   1       17.42       20.21      1.58 o 
 -13  11   1       11.82       11.25      0.99 o 
 -12  11   1       17.50       12.82      1.02 o 
 -11  11   1       81.36       81.18      2.07 o 
 -10  11   1       91.68       89.44      1.76 o 
  -9  11   1        0.01        1.14      0.59 o 
  -8  11   1      109.59      100.26      1.89 o 
  -7  11   1      231.55      213.58      3.16 o 
  -6  11   1      475.87      442.21      5.40 o 
  -5  11   1     1154.83     1094.29     13.13 o 
  -4  11   1       46.76       45.69      0.69 o 
  -3  11   1       13.14        8.29      0.30 o 
  -2  11   1      297.13      327.44      3.24 o 
  -1  11   1       23.92       18.49      0.53 o 
   0  11   1        0.06        0.02      0.25 o 
   1  11   1        2.15        4.17      0.66 o 
   2  11   1        9.46        8.85      0.43 o 
   3  11   1      857.27      865.45     10.40 o 
   4  11   1      200.23      229.83      2.94 o 
   5  11   1      804.82      748.06     10.30 o 
   6  11   1       64.63       74.57      1.75 o 
   7  11   1       60.95       57.31      1.58 o 
   8  11   1      249.90      239.09      4.15 o 
   9  11   1       42.54       44.94      1.43 o 
  10  11   1       51.72       54.71      1.34 o 
  11  11   1        0.00        0.43      0.41 o 
  12  11   1        0.24       -0.19      0.41 o 
  13  11   1       65.91       70.44      1.54 o 
  14  11   1       41.11       45.97      1.28 o 
 -14  12   1      151.44      174.14      3.62 o 
 -13  12   1       11.34        7.45      1.08 o 
 -12  12   1       40.05       31.87      1.43 o 
 -11  12   1      101.44       98.89      1.91 o 
 -10  12   1        3.51        3.57      0.51 o 
  -9  12   1      100.17      103.75      1.86 o 
  -8  12   1      172.31      162.96      2.56 o 
  -7  12   1      550.58      552.26      7.36 o 
  -6  12   1      999.57      949.10     11.16 o 
  -5  12   1       10.11       10.44      0.87 o 
  -4  12   1      148.13      142.30      1.65 o 
  -3  12   1      353.05      388.23      4.36 o 
  -2  12   1      496.20      559.87      6.90 o 
  -1  12   1      206.02      193.12      2.60 o 
   0  12   1        0.81        1.31      0.31 o 
   1  12   1       58.75       71.80      1.22 o 
   2  12   1      163.71      180.80      2.48 o 
   3  12   1      385.48      390.05      4.88 o 
   4  12   1     1257.79     1205.96     15.91 o 
   5  12   1      380.99      335.91      5.64 o 
   6  12   1       87.93       76.63      1.80 o 
   7  12   1       47.37       44.20      1.40 o 
   8  12   1       78.66       92.62      2.23 o 
   9  12   1       36.76       31.10      1.80 o 
  10  12   1       72.36       69.32      1.60 o 
  11  12   1       25.51       23.20      0.73 o 
  12  12   1       68.68       60.39      1.28 o 
  13  12   1        6.56        6.38      0.88 o 
 -13  13   1        3.29        6.40      0.82 o 
 -12  13   1        6.03        6.89      0.64 o 
 -11  13   1       30.80       29.91      1.01 o 
 -10  13   1       39.58       49.85      1.68 o 
  -9  13   1      303.42      290.77      4.22 o 
  -8  13   1      110.94       94.49      1.71 o 
  -7  13   1      416.98      410.24      5.62 o 
  -6  13   1      308.42      292.67      4.81 o 
  -5  13   1      853.61      845.96      9.00 o 
  -4  13   1      405.40      383.78      4.91 o 
  -3  13   1       72.74       69.11      1.11 o 
  -2  13   1      622.14      610.44      7.49 o 
  -1  13   1      372.14      345.53      4.40 o 
   0  13   1      204.82      200.21      3.05 o 
   1  13   1       34.76       34.75      1.10 o 
   2  13   1        0.24        0.47      0.39 o 
   3  13   1       34.46       36.37      1.11 o 
   4  13   1      200.60      178.18      3.45 o 
   5  13   1      340.30      350.76      7.30 o 
   6  13   1      234.42      219.32      3.92 o 
   7  13   1       19.89       20.28      0.99 o 
   8  13   1      185.27      183.43      3.57 o 
   9  13   1       15.48       14.06      0.96 o 
  10  13   1      142.33      150.06      4.09 o 
  11  13   1        7.85        3.27      1.05 o 
  12  13   1       36.74       40.94      2.23 o 
  13  13   1        9.41       10.41      1.80 o 
 -12  14   1      135.98      153.60      2.63 o 
 -11  14   1       12.68       15.89      1.01 o 
 -10  14   1       10.83       12.05      0.65 o 
  -9  14   1       28.87       25.07      0.88 o 
  -8  14   1        2.65        2.84      0.46 o 
  -7  14   1        1.19        0.48      0.34 o 
  -6  14   1      341.35      305.12      5.39 o 
  -5  14   1        3.94        4.30      0.61 o 
  -4  14   1       38.69       37.62      1.04 o 
  -3  14   1       19.08       20.65      0.83 o 
  -2  14   1       57.86       56.66      1.28 o 
  -1  14   1      112.83      109.97      1.97 o 
   0  14   1      314.47      341.83      4.91 o 
   1  14   1      202.08      196.90      3.05 o 
   2  14   1       22.71       18.85      0.77 o 
   3  14   1      454.46      446.89      6.27 o 
   4  14   1      985.27      954.22     15.19 o 
   5  14   1        3.77        4.31      0.73 o 
   6  14   1      322.60      293.13      5.00 o 
   7  14   1        0.92        0.84      0.50 o 
   8  14   1       38.77       34.46      1.33 o 
   9  14   1       22.59       21.70      1.31 o 
  10  14   1       67.22       75.52      2.83 o 
  11  14   1        1.18        2.82      1.11 o 
  12  14   1        8.62        9.63      2.01 o 
 -12  15   1       14.07       15.94      0.79 o 
 -11  15   1       21.90       21.99      1.04 o 
 -10  15   1       47.79       49.25      1.10 o 
  -9  15   1       64.66       65.24      1.29 o 
  -8  15   1      135.51      138.86      3.87 o 
  -7  15   1      381.54      360.45      7.73 o 
  -6  15   1       11.14       12.48      0.89 o 
  -5  15   1      153.53      141.52      4.73 o 
  -4  15   1        0.20       -0.38      0.38 o 
  -3  15   1      168.41      172.37      2.80 o 
  -2  15   1       59.83       64.12      1.68 o 
  -1  15   1      166.56      172.75      2.78 o 
   0  15   1      324.16      339.88      4.94 o 
   1  15   1      173.41      170.38      4.30 o 
   2  15   1       11.19       16.16      0.75 o 
   3  15   1        7.48        7.22      0.85 o 
   4  15   1      121.71      127.41      2.76 o 
   5  15   1       12.60        6.54      0.81 o 
   6  15   1       34.34       35.56      1.46 o 
   7  15   1        4.41        5.42      1.69 o 
   8  15   1      111.38      110.53      2.42 o 
   9  15   1        6.27        5.15      0.74 o 
  10  15   1       81.23       89.45      3.16 o 
  11  15   1       98.16      105.27      3.59 o 
 -11  16   1       26.28       31.32      2.01 o 
 -10  16   1       42.17       46.84      2.23 o 
  -9  16   1       29.98       35.12      2.32 o 
  -8  16   1        3.10        1.37      1.37 o 
  -7  16   1        0.46       -0.16      0.96 o 
  -6  16   1       14.77       11.07      0.87 o 
  -5  16   1        3.59        2.49      0.53 o 
  -4  16   1       20.48       15.80      0.99 o 
  -3  16   1       24.24       20.90      0.86 o 
  -2  16   1      127.35      123.12      3.51 o 
  -1  16   1      320.51      317.85      4.68 o 
   0  16   1     1384.10     1394.65     18.53 o 
   1  16   1      361.42      355.27      5.20 o 
   2  16   1      198.53      195.19      3.44 o 
   3  16   1      100.50       95.54      2.27 o 
   4  16   1      180.20      187.21      3.69 o 
   5  16   1      414.64      389.93      6.85 o 
   6  16   1       19.68       17.53      1.13 o 
   7  16   1        0.01        1.19      0.77 o 
   8  16   1       27.96       24.05      4.22 o 
   9  16   1        0.09       -0.54      0.54 o 
  10  16   1        5.55        5.41      0.78 o 
  11  16   1        5.08        5.17      1.34 o 
 -10  17   1        0.23       -1.16      1.16 o 
  -9  17   1        7.39        3.67      1.17 o 
  -8  17   1      226.22      243.28      5.95 o 
  -7  17   1       57.34       65.18      2.12 o 
  -6  17   1        0.38        0.05      0.51 o 
  -5  17   1      101.41       97.86      2.60 o 
  -4  17   1      134.97      133.42      3.50 o 
  -3  17   1       14.93       13.35      1.10 o 
  -2  17   1       78.02       72.39      1.66 o 
  -1  17   1      235.01      234.67      3.68 o 
   0  17   1       47.06       48.55      2.52 o 
   1  17   1      315.24      330.64      7.23 o 
   2  17   1      149.02      142.50      3.57 o 
   3  17   1       14.13       11.05      0.93 o 
   4  17   1      144.17      130.99      2.92 o 
   5  17   1       16.86       13.68      1.10 o 
   6  17   1       21.41       14.61      1.70 o 
   7  17   1        1.38        0.69      0.77 o 
   8  17   1       96.07      104.79      2.72 o 
   9  17   1        1.34       -0.76      0.96 o 
  10  17   1        5.30        7.81      1.41 o 
  -9  18   1       80.13       85.02      6.65 o 
  -8  18   1        0.08        1.34      1.11 o 
  -7  18   1      136.66      125.58      3.00 o 
  -6  18   1       66.86       64.84      2.02 o 
  -5  18   1        4.48        5.89      1.09 o 
  -4  18   1      177.27      179.82      3.69 o 
  -3  18   1      112.97      116.79      3.04 o 
  -2  18   1       26.17       32.94      1.17 o 
  -1  18   1        2.47        2.46      0.62 o 
   0  18   1       10.60       11.30      0.95 o 
   1  18   1       44.44       53.58      1.83 o 
   2  18   1      168.82      163.59      3.41 o 
   3  18   1        0.04       -0.68      0.68 o 
   4  18   1        5.16        5.80      0.89 o 
   5  18   1       12.47       10.08      0.98 o 
   6  18   1      278.83      294.50      5.60 o 
   7  18   1       47.35       41.62      1.75 o 
   8  18   1      173.53      182.14      4.02 o 
   9  18   1        9.56        6.76      1.05 o 
  -8  19   1        0.26       -0.17      0.79 o 
  -7  19   1       13.67       11.43      1.08 o 
  -6  19   1        0.12        0.01      1.45 o 
  -5  19   1      113.49      127.99      3.78 o 
  -4  19   1       98.48       90.06      2.39 o 
  -3  19   1      342.06      352.94      6.32 o 
  -2  19   1       19.73       16.02      1.13 o 
  -1  19   1      181.18      177.74      3.07 o 
   0  19   1       84.71       80.99      2.50 o 
   1  19   1       22.18       16.64      1.13 o 
   2  19   1      143.57      142.11      3.18 o 
   3  19   1       68.01       73.60      2.19 o 
   4  19   1        9.09        7.86      0.98 o 
   5  19   1       24.24       26.16      1.46 o 
   6  19   1        6.38        4.51      0.98 o 
   7  19   1        1.06        0.33      1.32 o 
   8  19   1       32.66       39.94      1.83 o 
  -7  20   1       13.06       15.99      2.01 o 
  -6  20   1        3.02        3.41      0.93 o 
  -5  20   1       57.44       57.74      1.99 o 
  -4  20   1        8.91        9.08      1.01 o 
  -3  20   1        1.39       -0.07      0.81 o 
  -2  20   1      162.64      166.50      3.52 o 
  -1  20   1       32.06       32.17      2.45 o 
   0  20   1      283.28      279.12      7.49 o 
   1  20   1       23.13       19.70      1.36 o 
   2  20   1       64.04       59.84      1.99 o 
   3  20   1        3.75        5.56      1.06 o 
   4  20   1        5.06        6.71      1.01 o 
   5  20   1       14.51       18.81      1.30 o 
   6  20   1        0.48        0.42      0.85 o 
  -5  21   1       45.39       54.32      2.39 o 
  -4  21   1       40.52       37.50      1.70 o 
  -3  21   1        1.04        2.74      0.89 o 
  -2  21   1       11.74       12.72      1.13 o 
  -1  21   1       27.30       28.61      1.86 o 
   0  21   1       42.81       40.59      2.64 o 
   1  21   1       19.09       20.99      1.33 o 
   2  21   1       36.17       36.60      1.71 o 
   3  21   1        0.70        1.84      0.89 o 
   4  21   1        0.59        0.39      0.89 o 
 -16   0   2       14.55       14.76      1.26 o 
 -15   0   2        1.08        0.84      1.27 o 
 -14   0   2      241.09      221.77      7.39 o 
 -13   0   2      110.29      108.99      4.22 o 
 -12   0   2       42.07       22.75      1.41 o 
 -11   0   2      812.26      775.96     15.68 o 
 -10   0   2      531.01      547.16     11.20 o 
  -9   0   2      575.86      583.11     12.04 o 
  -8   0   2      955.26      982.05     15.85 o 
  -7   0   2        6.30        2.38      0.40 o 
  -6   0   2      463.44      479.00      7.84 o 
  -5   0   2       70.29       61.39      1.58 o 
  -4   0   2     1065.07     1014.11     16.18 o 
  -3   0   2      361.97      334.53      5.45 o 
  -2   0   2    11011.01    10100.09    262.97 o 
  -1   0   2    10402.17     9381.29    147.50 o 
   1   0   2     5139.64     4804.90     55.62 o 
   2   0   2     1413.84     1251.33     20.48 o 
   3   0   2      212.14      207.88      2.37 o 
   4   0   2      189.11      198.72      2.33 o 
   5   0   2      167.89      183.91      2.20 o 
   6   0   2       13.95       30.60      0.67 o 
   7   0   2      200.45      259.61      3.28 o 
   8   0   2      400.72      356.08      4.47 o 
   9   0   2       63.20       71.03      1.47 o 
  10   0   2      617.90      609.90      8.40 o 
  11   0   2      143.58      131.90      2.31 o 
  12   0   2        9.91       10.06      0.72 o 
  13   0   2       28.22       38.53      1.29 o 
  14   0   2        5.41        6.06      1.26 o 
  15   0   2       17.85       15.01      1.56 o 
 -16   1   2       30.05       29.66      1.42 o 
 -15   1   2        4.83        4.80      0.96 o 
 -14   1   2       10.84       15.49      1.19 o 
 -13   1   2       87.19       81.25      2.07 o 
 -12   1   2      535.75      543.92     13.02 o 
 -11   1   2     1215.19     1096.03     15.42 o 
 -10   1   2       52.50       51.26      1.24 o 
  -9   1   2       37.48       41.05      1.16 o 
  -8   1   2       15.25       17.88      0.66 o 
  -7   1   2     1138.09     1182.03     13.36 o 
  -6   1   2       46.00       52.90      0.93 o 
  -5   1   2     1277.81     1328.56     14.89 o 
  -4   1   2        2.08        1.25      0.21 o 
  -3   1   2     3767.59     3600.69     37.18 o 
  -2   1   2     2502.68     2394.11     26.66 o 
  -1   1   2     7034.06     6638.95     62.21 o 
   0   1   2    12189.66    11393.72    102.26 o 
   1   1   2     2352.39     2245.02     16.41 o 
   2   1   2      108.52       94.00      0.82 o 
   3   1   2       31.21       30.36      0.39 o 
   4   1   2        2.41        3.93      0.16 o 
   5   1   2      229.19      256.43      2.15 o 
   6   1   2      398.27      402.19      3.79 o 
   7   1   2        0.13        2.79      0.22 o 
   8   1   2       90.21       88.70      1.00 o 
   9   1   2     1210.46     1195.80     10.44 o 
  10   1   2       60.32       67.44      1.04 o 
  11   1   2      110.60      102.21      1.39 o 
  12   1   2      414.15      399.36      4.43 o 
  13   1   2       15.50       13.46      0.87 o 
  14   1   2       10.40       13.11      0.75 o 
  15   1   2       66.50       65.92      1.80 o 
 -16   2   2       13.35       15.06      1.05 o 
 -15   2   2       13.26        9.84      1.11 o 
 -14   2   2        3.10        4.66      0.90 o 
 -13   2   2      205.76      195.65      4.95 o 
 -12   2   2        9.40        4.06      0.68 o 
 -11   2   2      713.01      654.02      9.45 o 
 -10   2   2      138.60      147.54      2.53 o 
  -9   2   2       31.17       29.89      0.82 o 
  -8   2   2      579.34      618.66      7.88 o 
  -7   2   2      114.77      146.45      1.91 o 
  -6   2   2      342.96      368.23      4.32 o 
  -5   2   2       95.27       89.59      1.12 o 
  -4   2   2       59.70       53.85      0.77 o 
  -3   2   2      901.65      870.33      9.63 o 
  -2   2   2       76.81       72.49      0.91 o 
  -1   2   2      392.70      413.01      4.03 o 
   0   2   2     7626.93     7258.25     67.20 o 
   1   2   2      217.08      210.14      1.84 o 
   2   2   2      430.32      436.55      3.46 o 
   3   2   2     1332.57     1428.38     12.23 o 
   4   2   2      116.00      111.87      1.08 o 
   5   2   2       33.47       35.64      0.65 o 
   6   2   2      245.95      249.12      2.12 o 
   7   2   2      247.41      248.62      2.14 o 
   8   2   2      281.68      281.12      2.43 o 
   9   2   2      427.21      399.79      3.72 o 
  10   2   2      407.37      381.57      3.86 o 
  11   2   2      208.72      199.97      2.44 o 
  12   2   2       42.66       43.24      1.28 o 
  13   2   2        7.07        3.31      0.52 o 
  14   2   2        3.55        4.27      0.61 o 
  15   2   2       33.29       44.51      2.03 o 
 -16   3   2       37.74       61.25      2.53 o 
 -15   3   2       24.78       33.01      2.96 o 
 -14   3   2       38.23       32.52      1.86 o 
 -13   3   2        0.14        1.53      1.21 o 
 -12   3   2       28.49       29.93      1.27 o 
 -11   3   2       16.17        9.99      0.71 o 
 -10   3   2      241.43      253.10      3.95 o 
  -9   3   2      881.86      861.22      9.72 o 
  -8   3   2      419.71      393.18      4.63 o 
  -7   3   2      251.66      239.89      2.67 o 
  -6   3   2      262.94      252.95      3.01 o 
  -5   3   2      146.56      141.80      1.77 o 
  -4   3   2      287.46      295.43      3.49 o 
  -3   3   2      114.75      106.51      1.33 o 
  -2   3   2     7489.11     7435.46     78.26 o 
  -1   3   2     3117.60     2962.62     43.62 o 
   0   3   2    20331.38    18924.86    198.54 o 
   1   3   2     3268.82     3064.82     45.13 o 
   2   3   2       80.03       90.75      1.16 o 
   3   3   2      837.50      856.79      7.30 o 
   4   3   2       69.84       69.67      0.79 o 
   5   3   2      838.49      881.80      8.17 o 
   6   3   2      142.52      147.02      1.41 o 
   7   3   2       92.55      101.25      1.13 o 
   8   3   2      522.28      554.58      4.76 o 
   9   3   2       77.55       69.24      0.93 o 
  10   3   2      229.43      229.37      2.49 o 
  11   3   2      116.96      111.99      1.74 o 
  12   3   2        4.82        5.75      0.58 o 
  13   3   2        0.04       -0.35      0.47 o 
  14   3   2        5.85        4.47      0.59 o 
  15   3   2        1.95        0.03      0.73 o 
 -16   4   2        2.07        4.93      1.11 o 
 -15   4   2       20.74       23.95      2.01 o 
 -14   4   2        4.27        8.35      1.19 o 
 -13   4   2        9.51       10.14      1.17 o 
 -12   4   2       19.39       20.78      1.41 o 
 -11   4   2      155.70      143.63      3.81 o 
 -10   4   2      938.66      899.32     14.20 o 
  -9   4   2        5.01        5.58      0.44 o 
  -8   4   2      413.63      372.38      4.82 o 
  -7   4   2      197.00      226.59      3.05 o 
  -6   4   2       16.09       12.14      0.46 o 
  -5   4   2     1268.19     1216.84     27.77 o 
  -4   4   2      143.64      160.90      1.65 o 
  -3   4   2      112.40      120.25      1.25 o 
  -2   4   2      132.70      146.65      1.88 o 
  -1   4   2     1630.99     1599.60     28.15 o 
   0   4   2     7858.09     7711.33    160.25 o 
   1   4   2      863.08      923.51      9.85 o 
   2   4   2     1152.16     1136.80     12.27 o 
   3   4   2      155.04      156.08      2.68 o 
   4   4   2      194.85      205.21      2.00 o 
   5   4   2       28.47       27.68      0.44 o 
   6   4   2       74.49       57.61      0.71 o 
   7   4   2      462.83      443.92      4.33 o 
   8   4   2        8.50        7.94      0.29 o 
   9   4   2     2356.20     2264.25     20.52 o 
  10   4   2      316.91      311.14      3.43 o 
  11   4   2       12.35       14.57      0.67 o 
  12   4   2      240.52      230.25      3.23 o 
  13   4   2      224.61      214.66      3.12 o 
  14   4   2       24.23       27.58      1.19 o 
  15   4   2       24.47       33.84      1.25 o 
 -16   5   2       10.16       15.13      1.41 o 
 -15   5   2        0.01       -0.77      0.77 o 
 -14   5   2      239.91      285.85      6.87 o 
 -13   5   2       49.72       34.82      1.86 o 
 -12   5   2      102.43      102.77      3.14 o 
 -11   5   2       74.53       63.48      2.24 o 
 -10   5   2       35.00       39.23      1.38 o 
  -9   5   2        5.67        8.08      0.60 o 
  -8   5   2       54.14       48.15      0.89 o 
  -7   5   2       77.28       68.91      1.18 o 
  -6   5   2       19.94       29.11      0.77 o 
  -5   5   2       32.88       28.01      0.69 o 
  -4   5   2     2217.66     2394.17     30.61 o 
  -3   5   2      720.14      731.26      7.22 o 
  -2   5   2        4.20        9.00      0.40 o 
  -1   5   2       23.77       35.95      1.35 o 
   0   5   2      507.35      501.55      6.08 o 
   1   5   2     1409.88     1428.62     15.42 o 
   2   5   2     2955.50     3022.08     66.66 o 
   3   5   2     1317.53     1420.52     16.68 o 
   4   5   2      282.94      304.80      3.82 o 
   5   5   2      101.82      126.47      1.43 o 
   6   5   2      848.17      915.86      7.96 o 
   7   5   2       51.95       61.79      0.74 o 
   8   5   2       99.72       87.59      1.04 o 
   9   5   2      282.25      255.03      3.03 o 
  10   5   2      646.75      618.92      6.79 o 
  11   5   2      158.59      141.19      2.17 o 
  12   5   2        1.27        1.47      0.48 o 
  13   5   2       62.23       61.50      1.50 o 
  14   5   2       32.36       39.81      1.28 o 
  15   5   2       26.32       26.97      1.12 o 
 -16   6   2        0.00        0.44      0.96 o 
 -15   6   2       29.71       42.24      1.77 o 
 -14   6   2       44.81       47.15      1.82 o 
 -13   6   2       80.03       61.70      2.46 o 
 -12   6   2        0.42        0.79      0.81 o 
 -11   6   2      236.24      208.23      3.96 o 
 -10   6   2      528.50      492.92      8.17 o 
  -9   6   2     1338.31     1249.98     17.04 o 
  -8   6   2      716.51      732.73      9.65 o 
  -7   6   2       63.31       59.60      1.19 o 
  -5   6   2      935.68     1011.76     10.11 o 
  -4   6   2      722.77      794.49      7.49 o 
  -3   6   2      162.18      175.95      2.25 o 
  -2   6   2       39.51       44.38      0.72 o 
  -1   6   2      181.08      197.93      2.96 o 
   0   6   2      524.95      511.91      5.68 o 
   1   6   2      103.51       98.14      1.28 o 
   2   6   2      426.38      432.51      8.21 o 
   3   6   2      891.35      957.42      9.64 o 
   4   6   2       73.71       68.93      1.08 o 
   5   6   2       54.55       51.30      0.73 o 
   6   6   2      725.27      790.04      7.41 o 
   7   6   2      504.89      531.51      5.08 o 
   8   6   2     1933.86     1891.00     18.47 o 
   9   6   2       48.35       47.24      1.75 o 
  10   6   2      244.66      270.97      3.24 o 
  11   6   2       65.10       61.80      1.12 o 
  12   6   2       77.14       82.10      1.70 o 
  13   6   2       19.00       23.69      0.98 o 
  14   6   2        2.20        2.17      0.56 o 
  15   6   2      119.24      128.93      2.40 o 
 -15   7   2        0.07        0.67      0.84 o 
 -14   7   2      232.60      242.37      4.80 o 
 -13   7   2      103.86      114.93      5.28 o 
 -12   7   2      172.37      130.64      3.73 o 
 -11   7   2      274.69      238.74      4.43 o 
 -10   7   2      780.38      734.72     11.82 o 
  -9   7   2        3.51        2.94      0.73 o 
  -8   7   2     1314.23     1275.85     15.21 o 
  -7   7   2      344.13      387.80      5.28 o 
  -6   7   2      261.59      266.38      3.47 o 
  -5   7   2        9.70        4.86      0.35 o 
  -4   7   2       97.98      102.53      1.18 o 
  -3   7   2      180.84      227.56      2.52 o 
  -2   7   2      586.95      656.71      6.62 o 
  -1   7   2      276.79      304.73      3.49 o 
   0   7   2       60.55       65.95      0.93 o 
   1   7   2       56.26       40.46      0.81 o 
   2   7   2      185.90      202.14      2.66 o 
   3   7   2      376.79      442.09      6.76 o 
   4   7   2       38.87       38.49      0.76 o 
   5   7   2       13.96       19.22      0.56 o 
   6   7   2      156.71      150.51      1.68 o 
   7   7   2      164.08      144.34      1.67 o 
   8   7   2      219.85      222.46      2.48 o 
   9   7   2     1486.02     1334.87     14.08 o 
  10   7   2      132.71      115.28      1.63 o 
  11   7   2       28.90       25.44      0.95 o 
  12   7   2        0.49        0.26      0.42 o 
  13   7   2       51.10       54.12      1.54 o 
  14   7   2       19.28       19.32      0.92 o 
  15   7   2       84.13      102.90      2.03 o 
 -15   8   2        3.82        4.03      1.26 o 
 -14   8   2       28.33       19.69      1.30 o 
 -13   8   2       11.43       15.63      1.24 o 
 -12   8   2        5.05        5.95      0.81 o 
 -11   8   2      170.56      157.41      3.26 o 
 -10   8   2      180.40      158.77      3.26 o 
  -9   8   2      381.44      327.85      4.99 o 
  -8   8   2      174.83      145.81      2.19 o 
  -7   8   2       20.43       21.43      0.70 o 
  -6   8   2       42.40       34.94      0.91 o 
  -5   8   2        7.66        7.98      0.37 o 
  -4   8   2      315.40      369.98      3.66 o 
  -3   8   2      611.13      658.05      6.25 o 
  -2   8   2      398.68      454.43      4.68 o 
  -1   8   2        0.37       -0.18      0.18 o 
   0   8   2     2140.37     2141.47     25.38 o 
   1   8   2      199.98      216.62      3.13 o 
   2   8   2       13.07       14.39      0.48 o 
   3   8   2        3.01        1.79      0.28 o 
   4   8   2      227.79      192.25      2.34 o 
   5   8   2       89.10       88.85      1.38 o 
   6   8   2       47.48       45.48      1.02 o 
   7   8   2       15.45       11.74      0.34 o 
   8   8   2       21.51       11.05      0.40 o 
   9   8   2        6.82        8.04      0.42 o 
  10   8   2       51.32       37.32      0.99 o 
  12   8   2       30.89       26.97      0.82 o 
  13   8   2        0.65        0.55      0.87 o 
  14   8   2       19.11       21.55      0.87 o 
 -15   9   2       12.19       12.76      1.47 o 
 -14   9   2        6.06        7.42      1.26 o 
 -13   9   2       13.08       15.48      1.13 o 
 -12   9   2        2.71        4.51      0.86 o 
 -11   9   2       36.68       26.39      1.24 o 
 -10   9   2      175.08      152.30      3.17 o 
  -9   9   2        0.43        0.66      0.53 o 
  -8   9   2      232.39      227.35      3.16 o 
  -7   9   2      107.38      115.02      2.38 o 
  -6   9   2       42.03       38.57      0.83 o 
  -5   9   2      237.30      218.35      2.77 o 
  -4   9   2       45.71       51.53      0.75 o 
  -3   9   2        4.87        7.06      0.32 o 
  -2   9   2     1213.36     1265.69     11.83 o 
  -1   9   2      756.77      872.37      8.20 o 
   0   9   2       38.77       50.80      0.67 o 
   1   9   2       24.11       13.20      0.41 o 
   2   9   2       92.51       85.47      1.61 o 
   3   9   2      187.65      218.62      3.23 o 
   4   9   2       73.27       85.50      1.34 o 
   5   9   2      188.92      162.85      2.24 o 
   6   9   2      423.43      411.55      5.15 o 
   7   9   2       23.01       21.94      0.70 o 
   8   9   2      246.66      217.35      2.64 o 
   9   9   2       95.28       70.67      1.10 o 
  10   9   2      253.92      244.60      3.14 o 
  11   9   2        8.20        7.12      0.45 o 
  12   9   2       22.76       26.37      0.75 o 
  13   9   2       30.85       31.99      0.86 o 
  14   9   2        2.96        3.08      0.64 o 
 -14  10   2       32.40       41.81      1.68 o 
 -13  10   2       34.87       37.29      1.61 o 
 -12  10   2       19.56       26.12      3.02 o 
 -11  10   2       60.10       57.21      3.17 o 
 -10  10   2       17.98       14.87      1.17 o 
  -9  10   2        0.56        0.37      0.51 o 
  -8  10   2      941.73      912.55     11.08 o 
  -7  10   2        4.57        4.94      0.49 o 
  -6  10   2       11.75       14.78      0.89 o 
  -5  10   2        0.08        0.75      0.24 o 
  -4  10   2      206.34      198.10      2.10 o 
  -3  10   2      306.13      327.82      3.26 o 
  -2  10   2        8.15        5.58      0.25 o 
  -1  10   2       90.16       80.97      0.94 o 
   0  10   2      875.79      875.75      8.29 o 
   1  10   2      185.21      190.57      2.44 o 
   2  10   2        4.44        7.67      0.39 o 
   3  10   2      228.08      231.58      2.54 o 
   4  10   2      207.54      201.17      2.51 o 
   5  10   2       93.27       93.23      1.40 o 
   6  10   2      173.58      186.26      2.52 o 
   7  10   2      258.13      232.34      4.06 o 
   8  10   2      120.66      115.97      2.14 o 
   9  10   2      293.57      298.31      4.37 o 
  10  10   2       86.02       71.46      1.12 o 
  11  10   2       12.37       13.14      0.52 o 
  12  10   2       58.95       59.91      1.26 o 
  13  10   2        2.08        0.12      0.45 o 
  14  10   2        9.47        9.27      0.67 o 
 -14  11   2       14.60       12.72      1.11 o 
 -13  11   2       41.44       51.78      2.80 o 
 -12  11   2        0.73       -0.20      0.71 o 
 -11  11   2        1.81        0.91      0.71 o 
 -10  11   2        1.40        2.27      0.81 o 
  -9  11   2       10.82        9.64      1.16 o 
  -8  11   2        0.47       -0.08      0.49 o 
  -7  11   2        1.91       -0.12      0.42 o 
  -6  11   2       93.25       89.11      1.51 o 
  -5  11   2      252.30      234.02      2.63 o 
  -4  11   2       29.34       24.27      0.52 o 
  -3  11   2      106.54      106.08      1.26 o 
  -2  11   2       48.45       54.83      0.77 o 
  -1  11   2       43.15       29.14      0.55 o 
   0  11   2        3.84        4.14      0.36 o 
   1  11   2       16.01       17.23      0.51 o 
   2  11   2       15.22       15.11      0.50 o 
   3  11   2      242.54      255.21      2.71 o 
   4  11   2       92.67       93.90      1.32 o 
   5  11   2      861.83      791.24     10.55 o 
   6  11   2      348.50      358.31      4.52 o 
   7  11   2      118.39      129.12      2.09 o 
   8  11   2        1.21        0.29      0.55 o 
   9  11   2        0.00       -0.09      0.72 o 
  10  11   2      133.30      144.52      3.94 o 
  11  11   2       21.06       19.50      1.56 o 
  12  11   2       17.84       19.72      1.64 o 
  13  11   2        1.90        2.03      0.55 o 
 -14  12   2       19.28       15.79      1.22 o 
 -13  12   2       91.59       96.63      2.51 o 
 -12  12   2        1.08        1.44      0.71 o 
 -11  12   2        5.07        7.62      0.89 o 
 -10  12   2      166.01      173.05      3.40 o 
  -9  12   2      134.35      124.19      3.60 o 
  -8  12   2      199.07      185.68      2.96 o 
  -7  12   2      216.57      201.23      3.14 o 
  -6  12   2      135.05      110.37      1.92 o 
  -5  12   2      176.85      175.60      2.69 o 
  -4  12   2       76.62       81.32      1.20 o 
  -3  12   2      361.47      383.12      5.13 o 
  -2  12   2      179.95      192.64      2.15 o 
  -1  12   2      429.15      444.95      6.14 o 
   0  12   2        0.43        1.01      0.22 o 
   1  12   2       75.18       74.84      0.97 o 
   2  12   2       85.01       79.69      1.28 o 
   3  12   2        0.00       -0.14      0.17 o 
   4  12   2      174.97      159.92      2.69 o 
   5  12   2      160.14      143.86      2.97 o 
   6  12   2       63.97       56.29      3.49 o 
   7  12   2       18.85       13.40      0.87 o 
   8  12   2       10.13       11.06      0.79 o 
   9  12   2       18.84       24.34      1.80 o 
  10  12   2       28.01       25.88      3.17 o 
  11  12   2      178.36      198.08      5.05 o 
  12  12   2       82.41       83.07      3.04 o 
  13  12   2       16.03       17.30      1.62 o 
 -13  13   2        1.83        3.27      0.87 o 
 -12  13   2        7.95        9.06      0.92 o 
 -11  13   2       41.05       40.70      1.51 o 
 -10  13   2       40.08       44.58      1.48 o 
  -9  13   2      130.68      127.06      2.24 o 
  -8  13   2      318.47      315.60      5.18 o 
  -7  13   2       51.41       65.39      1.27 o 
  -6  13   2        0.10        0.37      0.34 o 
  -5  13   2       50.91       43.91      0.87 o 
  -4  13   2      873.80      867.88      8.67 o 
  -3  13   2      142.39      135.17      1.64 o 
  -2  13   2      577.38      544.14      5.20 o 
  -1  13   2      629.54      592.55      5.96 o 
   0  13   2      710.31      647.72      7.12 o 
   1  13   2        9.25        4.33      0.42 o 
   2  13   2       14.14       14.23      0.68 o 
   3  13   2      386.52      375.79      5.35 o 
   4  13   2        0.59        4.24      0.68 o 
   5  13   2      312.30      297.25      5.32 o 
   6  13   2       11.43        6.45      1.32 o 
   7  13   2      202.53      185.88      4.86 o 
   8  13   2       18.82       24.10      0.98 o 
   9  13   2      566.98      580.45      9.61 o 
  10  13   2      270.83      259.13      4.86 o 
  11  13   2       49.73       51.34      2.46 o 
  12  13   2        1.00        1.24      1.11 o 
 -12  14   2      141.97      159.25      3.38 o 
 -11  14   2       90.39       99.13      2.38 o 
 -10  14   2       46.27       54.35      1.35 o 
  -9  14   2       18.89       15.01      0.76 o 
  -8  14   2      126.87      126.23      2.44 o 
  -7  14   2        2.93        6.50      0.55 o 
  -6  14   2        8.65        7.63      0.53 o 
  -5  14   2      294.75      268.47      3.54 o 
  -4  14   2      639.42      637.88      6.48 o 
  -3  14   2       60.59       49.81      0.76 o 
  -2  14   2      120.92      123.95      1.80 o 
  -1  14   2       22.27       27.34      0.96 o 
   0  14   2      184.50      202.19      3.15 o 
   1  14   2       43.12       43.09      1.31 o 
   2  14   2      738.41      765.30     10.37 o 
   3  14   2      459.21      451.97      7.58 o 
   4  14   2       23.85       29.05      1.47 o 
   5  14   2      312.64      260.94      4.83 o 
   6  14   2      228.18      229.16      4.34 o 
   7  14   2       18.93       15.50      1.58 o 
   8  14   2       98.48      108.03      4.33 o 
   9  14   2       95.16      102.36      2.25 o 
  10  14   2       27.35       29.87      1.27 o 
  11  14   2        8.63        6.32      0.83 o 
  12  14   2      145.37      162.71      4.69 o 
 -12  15   2      106.75      115.16      2.65 o 
 -11  15   2       40.79       45.27      1.24 o 
 -10  15   2       12.43        7.24      0.64 o 
  -9  15   2        1.37        3.43      0.53 o 
  -8  15   2       90.67      113.03      1.94 o 
  -7  15   2      310.01      306.12      4.36 o 
  -6  15   2      118.08      102.68      1.72 o 
  -5  15   2       51.51       50.71      1.43 o 
  -4  15   2      123.73      118.47      2.37 o 
  -3  15   2        0.00       -0.44      0.44 o 
  -2  15   2      193.33      177.29      2.86 o 
  -1  15   2        6.18        3.14      0.53 o 
   0  15   2       55.58       55.30      1.32 o 
   1  15   2        2.44        2.47      0.53 o 
   2  15   2       20.73       20.23      0.87 o 
   3  15   2       56.04       55.40      1.70 o 
   4  15   2      110.77       99.57      2.43 o 
   5  15   2        0.09       -0.80      0.80 o 
   6  15   2       15.14       15.93      1.10 o 
   7  15   2        3.80        4.99      0.85 o 
   8  15   2        0.99        1.69      0.81 o 
   9  15   2       68.28       72.67      2.76 o 
  10  15   2        7.23        9.49      2.64 o 
  11  15   2        5.69       12.75      1.76 o 
 -11  16   2       30.88       27.74      0.97 o 
 -10  16   2        0.67        2.71      0.67 o 
  -9  16   2      337.19      337.19      4.81 o 
  -8  16   2      314.87      317.42      4.53 o 
  -7  16   2       37.00       31.41      0.82 o 
  -6  16   2       17.95       16.26      0.99 o 
  -5  16   2       16.24       13.92      2.43 o 
  -4  16   2        0.92        1.35      0.44 o 
  -3  16   2       78.55       74.90      1.64 o 
  -2  16   2     1469.31     1429.05     18.98 o 
  -1  16   2      278.87      274.18      4.15 o 
   0  16   2      365.58      335.57      4.94 o 
   1  16   2       26.85       25.01      1.25 o 
   2  16   2      475.12      473.92      8.02 o 
   3  16   2       20.53       17.65      1.08 o 
   4  16   2       57.14       53.04      1.79 o 
   5  16   2       40.99       41.36      1.62 o 
   6  16   2       32.63       35.28      1.54 o 
   7  16   2       60.45       54.51      1.87 o 
   8  16   2        1.11        2.32      0.85 o 
   9  16   2       15.26       14.01      2.08 o 
  10  16   2       16.20       16.36      3.38 o 
 -10  17   2        0.72        1.05      0.55 o 
  -9  17   2        1.43       -1.05      1.05 o 
  -8  17   2       21.38       23.74      1.71 o 
  -7  17   2      102.61       93.19      3.04 o 
  -6  17   2        0.05       -0.47      0.96 o 
  -5  17   2        8.16       10.01      1.31 o 
  -4  17   2      120.17      121.24      2.70 o 
  -3  17   2        0.00       -0.59      0.61 o 
  -2  17   2      185.92      180.71      3.84 o 
  -1  17   2        4.20        1.63      0.59 o 
   0  17   2       82.06       71.55      1.64 o 
   1  17   2       23.80       19.90      1.17 o 
   2  17   2      241.45      236.33      4.50 o 
   3  17   2       87.11       83.79      2.15 o 
   4  17   2        1.98        1.27      1.10 o 
   5  17   2        5.18        1.73      0.81 o 
   6  17   2      185.30      184.60      3.90 o 
   7  17   2        0.19        0.10      0.77 o 
   8  17   2        3.33        5.69      1.01 o 
   9  17   2       43.61       46.28      2.94 o 
  -9  18   2        2.97        3.93      1.26 o 
  -8  18   2       75.69       65.57      4.22 o 
  -7  18   2       20.27       21.20      1.71 o 
  -6  18   2      134.71      132.72      3.67 o 
  -5  18   2       45.48       41.32      1.61 o 
  -4  18   2       17.72       18.33      1.11 o 
  -3  18   2        0.31        0.42      0.68 o 
  -2  18   2       43.54       50.99      1.44 o 
  -1  18   2       23.25       25.98      1.05 o 
   0  18   2       41.05       37.83      1.92 o 
   1  18   2       50.37       53.04      1.73 o 
   2  18   2       29.01       27.03      1.33 o 
   3  18   2       69.00       71.62      2.07 o 
   4  18   2        0.27        1.00      0.77 o 
   5  18   2        0.58        0.90      0.81 o 
   6  18   2       75.25       78.22      2.75 o 
   7  18   2        0.17       -0.81      0.81 o 
   8  18   2       49.36       62.37      2.77 o 
  -8  19   2        3.77        4.51      1.32 o 
  -7  19   2        0.01       -0.58      1.08 o 
  -6  19   2        0.00       -0.72      1.07 o 
  -5  19   2        0.00        0.82      1.09 o 
  -4  19   2       57.97       66.41      1.97 o 
  -3  19   2        5.64        4.77      0.84 o 
  -2  19   2       13.89       13.92      1.16 o 
  -1  19   2       23.60       26.93      2.10 o 
   0  19   2        4.02        2.85      0.84 o 
   1  19   2      172.67      179.87      3.72 o 
   2  19   2       85.28       80.20      2.27 o 
   3  19   2       37.09       40.44      1.66 o 
   4  19   2       20.22       19.12      1.30 o 
   5  19   2       88.09       94.48      2.60 o 
   6  19   2       61.25       66.07      2.11 o 
   7  19   2      168.88      192.45      4.22 o 
  -6  20   2        1.12        1.03      0.84 o 
  -5  20   2       29.20       35.11      1.75 o 
  -4  20   2       12.99       15.25      1.13 o 
  -3  20   2        0.03        0.06      0.79 o 
  -2  20   2       86.94       91.72      2.60 o 
  -1  20   2      105.74      121.60      2.86 o 
   0  20   2       84.86       89.49      2.42 o 
   1  20   2      131.97      142.64      3.20 o 
   2  20   2      203.27      217.79      4.98 o 
   3  20   2        4.68        3.83      0.93 o 
   4  20   2       69.55       72.48      2.27 o 
   5  20   2        0.54        1.06      1.15 o 
  -4  21   2       15.73       23.77      1.38 o 
  -3  21   2       10.49        9.38      1.04 o 
  -2  21   2       43.13       42.63      2.13 o 
  -1  21   2       11.15       16.10      1.47 o 
   0  21   2       54.97       60.20      2.39 o 
   1  21   2        1.29        2.23      0.89 o 
   2  21   2       27.76       29.81      1.69 o 
   3  21   2       35.58       43.04      1.82 o 
 -16   1   3       20.29       22.55      1.49 o 
 -15   1   3       20.41       18.73      1.26 o 
 -14   1   3        4.33        6.03      0.90 o 
 -13   1   3       34.46       38.08      1.56 o 
 -12   1   3      114.11      100.91      2.76 o 
 -11   1   3       39.97       45.84      1.41 o 
 -10   1   3      114.41      115.81      1.75 o 
  -9   1   3     1248.25     1201.69     13.68 o 
  -8   1   3      134.18      134.60      1.84 o 
  -7   1   3        4.39        4.03      0.31 o 
  -6   1   3        3.43        4.43      0.27 o 
  -5   1   3      217.61      211.67      2.54 o 
  -4   1   3      985.73      977.19     10.96 o 
  -3   1   3      531.40      577.08      6.54 o 
  -2   1   3        2.12        3.34      0.24 o 
  -1   1   3       37.06       40.85      0.60 o 
   0   1   3     1069.62     1106.76      8.85 o 
   1   1   3        9.63        9.15      0.25 o 
   2   1   3      434.18      416.29      3.12 o 
   3   1   3       66.30       63.99      0.63 o 
   4   1   3       13.25       10.47      0.27 o 
   5   1   3       84.94       94.96      0.99 o 
   6   1   3       39.51       50.89      0.64 o 
   7   1   3        8.27        8.22      0.31 o 
   8   1   3      557.97      553.81      4.73 o 
   9   1   3        1.30        1.77      0.33 o 
  10   1   3      146.24      139.96      1.86 o 
  11   1   3        0.02       -0.40      0.40 o 
  12   1   3       33.73       34.38      1.26 o 
  13   1   3        8.05        8.11      0.86 o 
  14   1   3        0.63       -0.21      0.81 o 
  15   1   3        9.17       10.30      1.56 o 
 -16   2   3       20.19       22.81      2.11 o 
 -15   2   3       44.50       48.70      1.92 o 
 -14   2   3       98.85       89.91      2.68 o 
 -13   2   3        6.70        4.22      0.81 o 
 -12   2   3      233.67      210.43      4.01 o 
 -11   2   3      201.17      183.11      3.05 o 
 -10   2   3        5.24        4.24      0.74 o 
  -9   2   3        9.21        9.48      0.44 o 
  -8   2   3       40.46       39.13      0.78 o 
  -7   2   3      548.34      574.09      8.28 o 
  -6   2   3      211.45      209.84      2.57 o 
  -5   2   3      591.70      658.31      8.24 o 
  -4   2   3      177.13      182.60      2.80 o 
  -3   2   3      552.05      561.08      7.03 o 
  -2   2   3      189.89      190.36      2.45 o 
  -1   2   3      755.72      770.11      7.82 o 
   0   2   3      588.64      593.57      5.62 o 
   1   2   3     3056.69     3006.09     22.70 o 
   2   2   3     1613.14     1590.77     12.08 o 
   3   2   3      199.38      197.59      1.69 o 
   4   2   3     1349.94     1466.82     10.68 o 
   5   2   3      143.49      149.25      1.43 o 
   6   2   3      814.62      800.46      6.36 o 
   7   2   3      971.25     1000.74      7.96 o 
   8   2   3        8.97        9.19      0.39 o 
   9   2   3      101.34       90.77      1.41 o 
  10   2   3       50.71       52.43      1.08 o 
  11   2   3      310.92      302.55      3.72 o 
  12   2   3      206.85      205.45      3.09 o 
  13   2   3       44.13       43.00      1.26 o 
  14   2   3       99.71      109.63      2.09 o 
  15   2   3       16.20       21.81      1.36 o 
 -16   3   3        2.75        2.32      1.48 o 
 -15   3   3       62.11       55.97      3.38 o 
 -14   3   3      148.58      162.63      6.13 o 
 -13   3   3      221.52      230.59      5.52 o 
 -12   3   3      216.21      202.08      4.85 o 
 -11   3   3      399.26      363.03      6.50 o 
 -10   3   3      319.40      306.19      5.52 o 
  -9   3   3      346.91      344.20      5.23 o 
  -8   3   3      109.71      140.40      1.88 o 
  -7   3   3      472.93      449.87      5.17 o 
  -6   3   3       62.51       54.24      1.00 o 
  -5   3   3      264.27      278.36      3.61 o 
  -4   3   3        6.36        4.13      0.27 o 
  -3   3   3     1380.23     1345.95     13.54 o 
  -2   3   3      937.31      929.44      8.71 o 
  -1   3   3     1246.51     1307.05     12.15 o 
   0   3   3     5392.31     5296.19     83.56 o 
   1   3   3     1620.59     1670.52     18.36 o 
   2   3   3      996.19     1038.09      8.73 o 
   3   3   3      672.80      690.72      6.10 o 
   4   3   3      142.53      154.01      1.35 o 
   5   3   3      474.99      518.33      4.36 o 
   6   3   3      301.13      328.23      3.04 o 
   7   3   3      303.16      289.55      2.59 o 
   8   3   3        0.33       -0.25      0.25 o 
   9   3   3     1096.41     1083.92     10.81 o 
  10   3   3       14.46       14.74      0.55 o 
  11   3   3       56.17       56.09      1.55 o 
  12   3   3       35.41       36.12      1.08 o 
  13   3   3       64.94       74.00      1.54 o 
  14   3   3      171.34      175.41      2.76 o 
  15   3   3       12.03       15.33      1.06 o 
 -16   4   3        8.98        7.60      1.69 o 
 -15   4   3        7.15        7.81      1.69 o 
 -14   4   3       10.70       13.31      1.69 o 
 -13   4   3        0.51        1.95      0.86 o 
 -12   4   3       53.64       54.03      2.96 o 
 -11   4   3      253.53      227.47      6.67 o 
 -10   4   3       19.17       16.49      0.96 o 
  -9   4   3      564.86      549.05      6.99 o 
  -8   4   3       32.76       42.64      1.00 o 
  -7   4   3      275.90      298.60      3.92 o 
  -6   4   3     2458.43     2662.97     31.86 o 
  -5   4   3       94.20      114.83      1.51 o 
  -4   4   3     1553.51     1742.81     19.15 o 
  -3   4   3        8.51        9.64      0.39 o 
  -2   4   3     2490.28     2587.35     44.48 o 
  -1   4   3       90.87      122.55      1.53 o 
   0   4   3       62.21       73.32      0.88 o 
   1   4   3     1307.35     1363.73     14.00 o 
   2   4   3        3.92        3.49      0.33 o 
   3   4   3      298.02      323.85      3.02 o 
   4   4   3      340.43      376.61      3.43 o 
   5   4   3       29.00       33.36      0.48 o 
   6   4   3        3.14        2.72      0.19 o 
   7   4   3       11.54       14.91      0.41 o 
   8   4   3      282.68      257.72      2.63 o 
   9   4   3       20.90       19.52      0.62 o 
  10   4   3        1.41        3.37      0.42 o 
  11   4   3      242.34      233.88      2.95 o 
  12   4   3       39.61       37.29      1.11 o 
  13   4   3        1.65        1.15      0.53 o 
  14   4   3      123.37      144.28      2.62 o 
  15   4   3       92.03      104.71      2.62 o 
 -16   5   3        0.26        1.90      1.48 o 
 -15   5   3      171.08      180.59      6.76 o 
 -14   5   3      118.27      114.69      4.86 o 
 -13   5   3        1.39        0.63      0.90 o 
 -12   5   3      218.86      197.71      4.92 o 
 -11   5   3        0.17        0.00      0.68 o 
 -10   5   3        1.18        1.34      0.86 o 
  -9   5   3      542.86      507.36      7.23 o 
  -8   5   3       35.18       37.72      0.92 o 
  -7   5   3       10.32       13.01      0.54 o 
  -6   5   3       71.65       90.72      1.45 o 
  -5   5   3       37.45       36.35      0.69 o 
  -4   5   3      426.05      438.62      4.57 o 
  -3   5   3      800.50      851.31     12.40 o 
  -2   5   3      195.56      194.32      2.31 o 
  -1   5   3      306.85      307.76      3.48 o 
   0   5   3       37.72       30.15      0.46 o 
   1   5   3       46.57       37.32      0.68 o 
   2   5   3      879.98      950.36      9.54 o 
   3   5   3        8.08       11.99      0.35 o 
   4   5   3      188.54      227.48      2.33 o 
   5   5   3      134.11      131.77      1.74 o 
   6   5   3       24.14       19.61      0.44 o 
   7   5   3       92.77      111.17      1.26 o 
   8   5   3      200.34      183.06      1.94 o 
   9   5   3       30.47       28.83      0.79 o 
  10   5   3      194.57      185.65      2.38 o 
  11   5   3       21.44       17.73      0.78 o 
  12   5   3      204.93      198.21      2.92 o 
  13   5   3       15.15       15.79      0.79 o 
  14   5   3        0.07        0.55      0.59 o 
 -15   6   3        4.10        3.17      1.48 o 
 -14   6   3        3.72        6.34      1.19 o 
 -13   6   3       30.34       26.70      1.71 o 
 -12   6   3        0.03        0.79      0.81 o 
 -11   6   3        0.42        1.47      0.68 o 
 -10   6   3      151.20      150.75      3.25 o 
  -9   6   3      189.84      183.63      3.04 o 
  -8   6   3      455.77      462.47      6.68 o 
  -7   6   3       79.05       88.40      1.52 o 
  -6   6   3        1.24        1.00      0.23 o 
  -5   6   3        0.24        0.17      0.18 o 
  -4   6   3       17.91       15.79      0.52 o 
  -3   6   3      516.91      581.14      8.00 o 
  -2   6   3      216.67      228.90      2.68 o 
  -1   6   3      575.07      609.49      6.67 o 
   0   6   3     6288.52     6479.52     87.55 o 
   1   6   3     1334.67     1400.63     14.96 o 
   2   6   3      471.30      540.59      6.60 o 
   3   6   3      995.59      979.20     16.34 o 
   4   6   3      184.12      206.34      2.30 o 
   5   6   3      112.24      126.35      1.56 o 
   6   6   3       74.83       78.48      1.79 o 
   7   6   3      282.25      296.65      3.17 o 
   8   6   3      172.24      162.71      2.07 o 
   9   6   3      782.84      774.42      8.39 o 
  10   6   3        4.34        2.66      0.41 o 
  11   6   3      116.32      101.14      1.57 o 
  12   6   3       45.96       42.34      0.98 o 
  13   6   3       52.21       58.09      1.44 o 
  14   6   3       64.49       68.10      1.58 o 
 -15   7   3        0.67        0.42      1.48 o 
 -14   7   3       13.55       11.31      1.41 o 
 -13   7   3        0.39        1.67      0.96 o 
 -12   7   3       35.41       32.12      1.79 o 
 -11   7   3       79.27       77.41      2.22 o 
 -10   7   3      241.20      229.67      3.73 o 
  -9   7   3       37.28       29.06      1.07 o 
  -8   7   3      327.85      327.71      6.62 o 
  -7   7   3      344.78      351.19      5.18 o 
  -6   7   3     1076.36     1125.92     13.81 o 
  -5   7   3       15.78       16.42      0.53 o 
  -4   7   3      360.66      392.05      4.06 o 
  -3   7   3       16.39       15.09      0.52 o 
  -2   7   3      599.33      604.74      6.62 o 
  -1   7   3      320.35      350.65      4.41 o 
   0   7   3       21.64       26.55      0.85 o 
   1   7   3      605.49      646.48      7.19 o 
   2   7   3       83.98       80.78      1.38 o 
   3   7   3        2.42        1.79      0.30 o 
   4   7   3     1087.68     1093.10     12.04 o 
   5   7   3      297.08      292.74      3.51 o 
   6   7   3       47.41       44.83      0.96 o 
   7   7   3       22.02       21.40      0.79 o 
   8   7   3      261.09      244.60      2.69 o 
   9   7   3       76.54       74.37      1.16 o 
  10   7   3       19.10       13.86      0.57 o 
  11   7   3       10.24        8.18      0.47 o 
  12   7   3        2.97        1.12      0.44 o 
  13   7   3      110.16      115.17      1.87 o 
  14   7   3       28.18       37.61      1.06 o 
 -15   8   3        0.09        1.06      1.48 o 
 -14   8   3       54.58       49.59      2.46 o 
 -13   8   3       10.48        9.41      1.26 o 
 -12   8   3       32.24       36.43      2.01 o 
 -11   8   3       20.74       20.78      1.17 o 
 -10   8   3       12.13        8.64      0.71 o 
  -9   8   3       65.12       57.05      1.44 o 
  -8   8   3        6.05        5.86      0.84 o 
  -7   8   3      330.22      331.89      4.94 o 
  -6   8   3       42.49       36.86      0.72 o 
  -5   8   3      197.54      195.23      1.94 o 
  -4   8   3      346.01      391.67      4.08 o 
  -3   8   3      300.86      365.63      4.79 o 
  -2   8   3       89.70       92.93      1.58 o 
  -1   8   3      379.44      375.36      5.42 o 
   0   8   3      179.14      160.94      2.23 o 
   1   8   3      531.85      504.68      6.01 o 
   2   8   3      379.53      420.04      5.85 o 
   3   8   3     1183.34     1203.32     13.18 o 
   4   8   3       74.29       76.45      1.23 o 
   5   8   3        1.95        3.55      0.29 o 
   6   8   3        6.72        9.40      0.44 o 
   7   8   3       77.92       72.66      1.71 o 
   8   8   3      388.50      367.12      4.77 o 
   9   8   3       27.49       28.37      0.90 o 
  10   8   3        0.20       -0.09      0.36 o 
  11   8   3       63.31       52.84      1.03 o 
  12   8   3        6.17        3.80      0.51 o 
  13   8   3      145.77      158.54      2.32 o 
  14   8   3        0.03        0.00      0.49 o 
 -15   9   3       16.07       17.66      1.33 o 
 -14   9   3       71.26       87.45      3.21 o 
 -13   9   3       18.69       22.46      1.71 o 
 -12   9   3       22.53       18.82      1.56 o 
 -11   9   3       62.35       55.49      1.54 o 
 -10   9   3        0.12       -0.64      0.64 o 
  -9   9   3      385.14      370.20      5.59 o 
  -8   9   3      941.34      919.81     12.78 o 
  -7   9   3       48.83       54.22      1.35 o 
  -6   9   3      380.80      336.69      4.37 o 
  -5   9   3      148.68      135.85      1.73 o 
  -4   9   3        5.73        5.83      0.37 o 
  -3   9   3     1005.14     1057.79     10.65 o 
  -2   9   3      370.93      371.94      4.43 o 
  -1   9   3        1.64        1.96      0.29 o 
   0   9   3      184.78      164.93      1.95 o 
   1   9   3        1.88        1.85      0.30 o 
   2   9   3      113.92      117.77      1.64 o 
   3   9   3      270.81      303.77      3.63 o 
   4   9   3      492.91      476.92      5.65 o 
   5   9   3      203.32      195.10      2.53 o 
   6   9   3        2.89        1.21      0.24 o 
   7   9   3      150.74      154.46      3.25 o 
   8   9   3      266.65      268.94      5.20 o 
   9   9   3      296.73      305.74      4.19 o 
  10   9   3       40.57       40.25      1.38 o 
  11   9   3        1.65        0.07      0.59 o 
  12   9   3        1.68        0.88      0.36 o 
  13   9   3        0.19       -0.06      0.37 o 
 -14  10   3       47.13       51.75      3.80 o 
 -13  10   3       73.49       72.02      4.01 o 
 -12  10   3      113.94      120.60      5.28 o 
 -11  10   3       41.39       49.16      1.72 o 
 -10  10   3        0.02       -0.16      0.55 o 
  -9  10   3      162.58      156.70      2.81 o 
  -8  10   3       15.03       29.98      1.14 o 
  -7  10   3       33.33       30.82      1.52 o 
  -6  10   3        9.37        6.37      0.47 o 
  -5  10   3      268.71      285.60      3.40 o 
  -4  10   3       58.60       69.25      0.99 o 
  -3  10   3       47.05       49.79      0.86 o 
  -2  10   3       47.95       48.98      0.95 o 
  -1  10   3     1520.64     1380.52     17.70 o 
   0  10   3       15.34        9.86      0.43 o 
   1  10   3      254.25      249.93      3.05 o 
   2  10   3        0.55       -0.27      0.27 o 
   3  10   3      467.58      460.12      5.32 o 
   4  10   3      147.86      124.59      1.76 o 
   5  10   3       23.76       30.71      0.86 o 
   6  10   3      220.09      203.14      3.17 o 
   7  10   3       69.90       65.56      1.15 o 
   8  10   3       49.44       46.13      1.07 o 
   9  10   3        7.44        6.30      0.56 o 
  10  10   3      540.98      517.59      8.35 o 
  11  10   3        8.05        8.45      0.79 o 
  12  10   3        0.00        0.28      0.63 o 
  13  10   3        2.03        4.39      0.89 o 
 -14  11   3       33.55       31.02      2.01 o 
 -13  11   3      232.02      242.05      8.87 o 
 -12  11   3       43.01       54.83      2.28 o 
 -11  11   3        0.08        0.19      0.86 o 
 -10  11   3       60.98       54.34      1.80 o 
  -9  11   3       19.89       24.36      2.26 o 
  -8  11   3     1129.78     1066.60     14.69 o 
  -7  11   3      322.67      315.43      7.96 o 
  -6  11   3      109.17       93.98      1.61 o 
  -5  11   3       27.41       32.31      0.78 o 
  -4  11   3        1.66        1.85      0.27 o 
  -3  11   3       65.67       69.73      1.16 o 
  -2  11   3      927.74      962.71      9.75 o 
  -1  11   3       28.00       25.65      0.53 o 
   0  11   3       41.23       48.01      0.82 o 
   1  11   3       92.22       98.70      1.56 o 
   2  11   3       15.41       13.30      0.54 o 
   3  11   3      679.80      670.54      8.25 o 
   4  11   3       15.76       25.63      0.78 o 
   5  11   3       67.71       79.19      1.43 o 
   6  11   3      158.21      129.91      2.06 o 
   7  11   3       85.32       76.50      1.58 o 
   8  11   3        5.18        4.85      0.37 o 
   9  11   3       70.39       70.05      1.74 o 
  10  11   3       52.85       51.56      1.77 o 
  11  11   3       34.22       42.74      1.33 o 
  12  11   3      119.48      118.37      2.52 o 
 -13  12   3        4.43        8.36      0.98 o 
 -12  12   3       34.73       36.69      1.92 o 
 -11  12   3      127.75      125.04      6.23 o 
 -10  12   3       19.71       19.71      1.15 o 
  -9  12   3       43.58       44.29      1.55 o 
  -8  12   3       34.72       45.24      1.55 o 
  -7  12   3       19.48       10.14      0.87 o 
  -6  12   3     1037.03      997.22     11.79 o 
  -5  12   3      394.07      359.62      6.48 o 
  -4  12   3      331.68      314.14      4.34 o 
  -3  12   3        2.01        4.85      0.39 o 
  -2  12   3        2.03        1.89      0.26 o 
  -1  12   3       11.85       13.96      0.46 o 
   0  12   3     1031.64     1062.58     11.49 o 
   1  12   3       12.29        8.03      0.42 o 
   2  12   3       60.90       63.66      1.49 o 
   3  12   3      219.81      230.27      2.79 o 
   4  12   3      277.81      251.98      3.43 o 
   5  12   3       69.47       52.19      1.12 o 
   6  12   3        0.71        0.67      0.46 o 
   7  12   3       48.11       45.14      1.17 o 
   8  12   3        4.77        3.17      0.53 o 
   9  12   3      167.02      163.43      2.30 o 
  10  12   3      274.90      291.04      5.58 o 
  11  12   3        0.05        1.11      0.59 o 
  12  12   3       55.69       56.78      2.61 o 
 -13  13   3        7.89        8.30      1.02 o 
 -12  13   3        2.28        1.85      0.77 o 
 -11  13   3       27.10       26.67      1.67 o 
 -10  13   3       83.59       85.80      2.27 o 
  -9  13   3      288.84      267.39      8.56 o 
  -8  13   3      843.25      814.77     23.47 o 
  -7  13   3      520.23      531.21      7.43 o 
  -6  13   3       45.22       42.66      1.14 o 
  -5  13   3        4.63        4.33      0.58 o 
  -4  13   3       85.53       85.85      1.45 o 
  -3  13   3      177.12      172.87      2.40 o 
  -2  13   3      110.91      117.96      1.64 o 
  -1  13   3     1614.61     1468.41     15.74 o 
   0  13   3       72.23       64.62      1.16 o 
   1  13   3      322.44      305.85      3.60 o 
   2  13   3      202.79      182.39      2.08 o 
   3  13   3      250.28      233.32      2.83 o 
   4  13   3      333.06      296.05      3.78 o 
   5  13   3       26.11       19.17      0.77 o 
   6  13   3       77.99       56.76      1.30 o 
   7  13   3        9.39       11.56      0.64 o 
   8  13   3      253.30      250.29      3.84 o 
   9  13   3        8.34        9.88      1.34 o 
  10  13   3      365.29      346.20      6.09 o 
  11  13   3        3.76        6.57      0.62 o 
 -12  14   3       59.27       78.68      2.22 o 
 -11  14   3        1.60        0.86      1.14 o 
 -10  14   3        0.00       -0.82      0.82 o 
  -9  14   3        0.09       -0.13      0.73 o 
  -8  14   3      125.25      127.17      2.83 o 
  -7  14   3      204.03      203.12      3.26 o 
  -6  14   3      262.43      240.94      3.26 o 
  -5  14   3        6.83        4.47      0.46 o 
  -4  14   3        3.34        1.54      0.44 o 
  -3  14   3       51.69       63.98      1.20 o 
  -2  14   3        1.13        1.29      0.32 o 
  -1  14   3        1.84        2.66      0.34 o 
   0  14   3       42.11       51.63      0.95 o 
   1  14   3      217.59      202.78      2.29 o 
   2  14   3       11.22        8.71      0.45 o 
   3  14   3      709.90      674.50      8.05 o 
   4  14   3     1036.38      979.14     11.54 o 
   5  14   3       32.80       26.60      1.30 o 
   6  14   3       17.49       11.14      0.98 o 
   7  14   3       11.00       12.00      1.05 o 
   8  14   3      150.87      139.24      3.20 o 
   9  14   3      158.97      159.52      3.62 o 
  10  14   3        3.81        5.92      1.58 o 
  11  14   3       14.82       12.47      1.49 o 
 -11  15   3       26.53       25.45      1.35 o 
 -10  15   3        0.24        0.00      0.74 o 
  -9  15   3      188.94      178.33      3.59 o 
  -8  15   3        5.21        3.47      0.57 o 
  -7  15   3      285.00      258.29      4.43 o 
  -6  15   3        0.17       -0.37      0.48 o 
  -5  15   3        4.52        2.95      0.44 o 
  -4  15   3        0.20        0.59      0.46 o 
  -3  15   3      289.54      285.11      3.64 o 
  -2  15   3       22.40       24.04      1.11 o 
  -1  15   3       29.39       31.55      0.81 o 
   0  15   3       41.67       44.07      0.79 o 
   1  15   3       24.86       26.96      0.77 o 
   2  15   3      173.67      162.93      3.28 o 
   3  15   3       23.62       22.51      1.57 o 
   4  15   3       27.65       29.10      1.36 o 
   5  15   3        0.18        0.71      0.68 o 
   6  15   3       72.08       67.32      3.80 o 
   7  15   3       62.92       66.95      2.07 o 
   8  15   3       80.09       78.68      2.40 o 
   9  15   3       39.95       46.35      3.76 o 
  10  15   3      269.41      313.59      6.13 o 
 -11  16   3      104.23      104.51      3.29 o 
 -10  16   3      288.33      295.66      5.32 o 
  -9  16   3      285.51      309.32      4.58 o 
  -8  16   3      114.72      117.05      2.16 o 
  -7  16   3      149.43      137.66      2.67 o 
  -6  16   3        2.23        3.00      0.59 o 
  -5  16   3       99.98      104.48      1.65 o 
  -4  16   3       80.27       71.88      1.15 o 
  -3  16   3       60.47       60.53      0.98 o 
  -2  16   3       95.70       99.38      1.47 o 
  -1  16   3      482.71      466.28      5.77 o 
   0  16   3       22.25       23.49      1.05 o 
   1  16   3      525.55      499.17      8.39 o 
   2  16   3        1.93        2.54      0.71 o 
   3  16   3       57.19       60.66      1.85 o 
   4  16   3      104.75       90.66      2.34 o 
   5  16   3       47.90       41.27      1.82 o 
   6  16   3        1.95        2.88      0.83 o 
   7  16   3        2.74        1.78      0.81 o 
   8  16   3       32.13       36.94      1.71 o 
   9  16   3       70.50       78.95      3.28 o 
 -10  17   3       71.79       60.99      1.44 o 
  -9  17   3       77.65       89.86      1.89 o 
  -8  17   3      182.60      183.43      2.92 o 
  -7  17   3        6.84        5.04      1.01 o 
  -6  17   3       46.79       52.44      1.16 o 
  -5  17   3        0.52        0.41      0.31 o 
  -4  17   3        2.94        2.51      0.45 o 
  -3  17   3        2.49        2.21      0.64 o 
  -2  17   3       33.31       31.96      1.52 o 
  -1  17   3       51.93       52.19      1.40 o 
   0  17   3       18.04       13.92      1.28 o 
   1  17   3      361.72      392.37      6.89 o 
   2  17   3        2.47        2.41      0.73 o 
   3  17   3      155.38      153.96      3.32 o 
   4  17   3      181.66      193.08      3.93 o 
   5  17   3      107.90      110.87      2.75 o 
   6  17   3       28.90       26.63      1.42 o 
   7  17   3        0.09       -0.04      0.81 o 
   8  17   3      164.11      179.18      3.97 o 
  -9  18   3        7.92        8.87      1.90 o 
  -8  18   3        9.37       13.09      0.85 o 
  -7  18   3       53.90       56.56      1.39 o 
  -6  18   3        0.40        0.99      0.73 o 
  -5  18   3       16.40       18.85      1.95 o 
  -4  18   3       87.21       87.06      2.22 o 
  -3  18   3        9.90       10.20      0.79 o 
  -2  18   3        2.03        1.71      0.62 o 
  -1  18   3        7.67        5.51      0.67 o 
   0  18   3      240.31      226.54      4.37 o 
   1  18   3       18.42       19.49      1.15 o 
   2  18   3      159.12      159.32      3.43 o 
   3  18   3       98.42      114.62      2.95 o 
   4  18   3        8.27        6.41      0.99 o 
   5  18   3       67.03       65.85      2.10 o 
   6  18   3      232.77      225.71      4.58 o 
   7  18   3       21.88       25.25      1.54 o 
  -7  19   3        4.80        5.94      0.89 o 
  -6  19   3        2.30        1.71      0.86 o 
  -5  19   3        0.00        0.62      0.73 o 
  -4  19   3      164.72      173.76      3.59 o 
  -3  19   3       65.84       61.68      1.88 o 
  -2  19   3        2.47        2.77      0.64 o 
  -1  19   3        0.40       -0.10      0.71 o 
   0  19   3        7.31        3.72      0.87 o 
   1  19   3      282.54      304.37      5.62 o 
   2  19   3       15.00       19.12      1.22 o 
   3  19   3       13.81        9.26      1.05 o 
   4  19   3       23.17       22.19      1.65 o 
   5  19   3        6.32       10.25      1.12 o 
   6  19   3        8.61        7.59      1.08 o 
  -5  20   3       84.66       99.35      2.57 o 
  -4  20   3       79.09       84.04      2.28 o 
  -3  20   3       50.90       56.45      1.92 o 
  -2  20   3       10.89       10.15      0.98 o 
  -1  20   3        0.08        0.40      0.77 o 
   0  20   3        8.99        5.23      0.89 o 
   1  20   3       13.96       11.24      1.12 o 
   2  20   3       15.78       14.77      1.21 o 
   3  20   3        1.92        3.28      0.89 o 
   4  20   3       24.88       27.15      1.53 o 
  -2  21   3        6.54        4.21      1.05 o 
  -1  21   3       25.88       34.65      1.61 o 
   0  21   3       48.87       57.40      2.00 o 
   1  21   3        0.42        0.74      0.87 o 
 -16   0   4        0.36        1.69      1.27 o 
 -15   0   4      290.16      314.71      9.72 o 
 -14   0   4       50.62       47.31      2.53 o 
 -13   0   4      136.81      135.39      4.65 o 
 -12   0   4        0.73        2.76      1.27 o 
 -11   0   4       86.22       90.16      3.80 o 
 -10   0   4     1885.41     1822.91     35.54 o 
  -9   0   4       22.92       20.71      1.04 o 
  -8   0   4     3315.32     3368.83     64.66 o 
  -7   0   4       39.00       47.27      1.33 o 
  -6   0   4       77.56      101.92      1.94 o 
  -5   0   4      275.95      259.60      4.39 o 
  -4   0   4      258.16      254.54      4.26 o 
  -3   0   4      172.12      190.03      3.20 o 
  -2   0   4      853.88      859.30     11.85 o 
  -1   0   4      116.58      101.59      1.61 o 
   0   0   4       92.54       89.85      1.30 o 
   1   0   4       26.41       28.85      1.59 o 
   2   0   4        0.11        1.47      0.21 o 
   3   0   4     1033.59     1031.19     10.44 o 
   4   0   4       38.60       47.86      0.79 o 
   5   0   4      106.21      101.53      1.32 o 
   6   0   4      190.46      214.65      2.46 o 
   7   0   4      832.62      853.65     11.47 o 
   8   0   4     2505.14     2527.53     38.09 o 
   9   0   4      482.25      492.37      7.83 o 
  10   0   4      949.13      947.40     18.25 o 
  11   0   4        8.16        9.55      1.11 o 
  12   0   4       14.46       19.29      1.47 o 
  13   0   4        5.94        7.81      1.90 o 
  14   0   4      139.65      159.04      6.76 o 
 -16   1   4        6.89       13.94      1.69 o 
 -15   1   4        2.72        3.70      0.95 o 
 -14   1   4       15.36       14.73      1.11 o 
 -13   1   4       18.45       21.97      1.26 o 
 -12   1   4      277.16      267.68      4.24 o 
 -11   1   4      255.21      229.59      4.33 o 
 -10   1   4      551.11      526.61      6.83 o 
  -9   1   4       87.89       93.64      1.58 o 
  -8   1   4       17.71       19.12      0.61 o 
  -7   1   4        0.03        0.17      0.22 o 
  -6   1   4      152.85      173.22      2.18 o 
  -5   1   4       49.11       48.88      1.01 o 
  -4   1   4       79.51       90.49      1.56 o 
  -3   1   4      968.91     1039.98     12.84 o 
  -2   1   4     1393.18     1429.68     17.59 o 
  -1   1   4      489.14      531.16      4.88 o 
   0   1   4      563.12      631.84      5.43 o 
   1   1   4      838.31      847.71      6.86 o 
   2   1   4      111.40      108.44      1.07 o 
   3   1   4      190.09      219.91      1.77 o 
   4   1   4      215.98      219.52      1.67 o 
   5   1   4      110.68      120.06      1.10 o 
   6   1   4        7.50        6.00      0.26 o 
   7   1   4       22.18       25.32      0.58 o 
   8   1   4        6.05        7.56      0.45 o 
   9   1   4        2.36        3.36      0.45 o 
  10   1   4       44.78       49.19      1.41 o 
  11   1   4        6.51        7.85      0.75 o 
  12   1   4      119.74      120.12      2.89 o 
  13   1   4       44.03       46.63      2.39 o 
  14   1   4       37.28       44.91      3.27 o 
 -16   2   4       64.30       75.19      3.59 o 
 -15   2   4        0.57        1.06      1.27 o 
 -14   2   4      129.17      140.67      5.28 o 
 -13   2   4      190.28      185.02      6.34 o 
 -12   2   4        3.67        2.44      0.59 o 
 -11   2   4      316.40      305.27      4.66 o 
 -10   2   4       78.58       77.28      1.39 o 
  -9   2   4      334.41      332.63      4.45 o 
  -8   2   4      113.81      118.17      2.11 o 
  -7   2   4       15.90       18.11      0.59 o 
  -6   2   4      118.27      106.66      1.85 o 
  -5   2   4      540.64      546.23      7.99 o 
  -4   2   4      474.67      514.97      7.31 o 
  -3   2   4     1432.55     1457.84     20.06 o 
  -2   2   4       30.33       27.41      0.58 o 
  -1   2   4      896.09      937.32     10.22 o 
   0   2   4      762.73      801.46      8.18 o 
   1   2   4      688.18      736.10      6.33 o 
   2   2   4      336.30      338.86      2.73 o 
   3   2   4     1880.41     1974.87     15.02 o 
   4   2   4        1.46        0.66      0.17 o 
   5   2   4      200.88      216.76      1.85 o 
   6   2   4       32.13       29.04      0.50 o 
   7   2   4       84.73       82.65      0.96 o 
   8   2   4       22.28       20.41      0.64 o 
   9   2   4      213.41      198.77      2.82 o 
  10   2   4      142.32      146.98      2.11 o 
  11   2   4       36.53       35.64      1.43 o 
  12   2   4       81.30       78.18      2.23 o 
  13   2   4        1.47        4.30      0.93 o 
  14   2   4        8.38        8.58      1.05 o 
 -16   3   4       20.47       20.07      2.11 o 
 -15   3   4       15.28       10.14      1.69 o 
 -14   3   4      206.36      236.77      8.03 o 
 -13   3   4       84.37       76.88      3.59 o 
 -12   3   4       69.08       67.08      2.38 o 
 -11   3   4       34.74       30.77      1.13 o 
 -10   3   4      273.85      269.23      4.30 o 
  -9   3   4      174.32      163.97      2.80 o 
  -8   3   4      451.97      433.82      6.41 o 
  -7   3   4       49.27       44.68      0.96 o 
  -6   3   4       10.67        8.15      0.61 o 
  -5   3   4      843.05      847.57     11.88 o 
  -4   3   4     2198.25     2315.92     28.37 o 
  -3   3   4        1.66        0.66      0.56 o 
  -2   3   4     3179.34     3366.46     33.62 o 
  -1   3   4      864.24      849.01      8.00 o 
   0   3   4       93.64       96.44      1.20 o 
   1   3   4     4419.90     4444.86     43.52 o 
   2   3   4      287.64      295.29      2.51 o 
   3   3   4        2.57        5.31      0.22 o 
   4   3   4        8.93       12.20      0.32 o 
   5   3   4       82.10       84.37      0.81 o 
   6   3   4      110.36      101.60      1.04 o 
   7   3   4      117.04      115.13      1.17 o 
   8   3   4       26.84       32.80      0.74 o 
   9   3   4     1200.21     1172.24     11.50 o 
  10   3   4       66.42       70.08      1.37 o 
  11   3   4        1.04        0.92      0.63 o 
  12   3   4      352.91      366.22      5.55 o 
  13   3   4       17.65       19.07      1.23 o 
  14   3   4        1.79        1.73      0.67 o 
 -15   4   4        5.57        3.59      1.48 o 
 -14   4   4       88.75      100.12      4.44 o 
 -13   4   4       89.82       89.98      4.01 o 
 -12   4   4      575.43      554.08     10.57 o 
 -11   4   4      459.03      438.32      7.72 o 
 -10   4   4       72.35       70.60      1.63 o 
  -9   4   4     1325.17     1260.55     17.66 o 
  -8   4   4      365.52      350.48      6.45 o 
  -7   4   4       53.34       54.71      1.09 o 
  -6   4   4      142.63      146.41      2.14 o 
  -5   4   4        0.10        0.30      0.22 o 
  -4   4   4      120.32      120.14      1.60 o 
  -3   4   4       21.04       21.67      0.45 o 
  -2   4   4      396.11      383.32      3.75 o 
  -1   4   4     1780.85     1857.70     17.29 o 
   0   4   4     5022.39     5095.88     47.06 o 
   1   4   4      672.10      671.83      6.41 o 
   2   4   4      168.41      172.82      1.87 o 
   3   4   4      317.50      333.69      2.97 o 
   4   4   4       86.69       92.77      0.96 o 
   5   4   4       41.03       33.44      0.57 o 
   6   4   4      465.94      465.98      3.82 o 
   7   4   4      657.86      614.83      5.26 o 
   8   4   4      151.14      156.42      1.76 o 
   9   4   4     1734.65     1700.26     17.94 o 
  10   4   4       14.36       11.77      0.54 o 
  11   4   4       36.42       35.41      0.91 o 
  12   4   4      209.78      208.96      2.74 o 
  13   4   4        9.19        9.54      0.91 o 
  14   4   4       26.53       25.38      1.34 o 
 -15   5   4       85.45       82.58      4.01 o 
 -14   5   4      189.12      200.02      6.97 o 
 -13   5   4      121.32      106.31      3.28 o 
 -12   5   4       59.87       57.38      1.83 o 
 -11   5   4        1.69        3.10      1.23 o 
 -10   5   4       34.93       37.94      1.23 o 
  -9   5   4        0.32        1.44      0.52 o 
  -8   5   4       19.00       17.96      0.85 o 
  -7   5   4        3.00        3.07      0.41 o 
  -6   5   4      133.71      160.05      2.10 o 
  -5   5   4      162.62      170.78      2.94 o 
  -4   5   4      938.94     1037.29     13.81 o 
  -3   5   4      483.92      515.95      4.99 o 
  -2   5   4      926.67     1038.88     12.32 o 
  -1   5   4       78.70       87.82      1.06 o 
   0   5   4      373.00      369.72      3.92 o 
   1   5   4        7.51        6.17      0.36 o 
   2   5   4      156.14      154.62      1.95 o 
   3   5   4      739.79      780.72      7.95 o 
   4   5   4        2.99        5.50      0.22 o 
   5   5   4       41.11       35.46      0.64 o 
   6   5   4      286.01      285.48      3.20 o 
   7   5   4      383.35      381.43      3.87 o 
   8   5   4      775.19      720.97      6.89 o 
   9   5   4      266.59      243.33      2.97 o 
  10   5   4       98.24       90.95      1.43 o 
  11   5   4        3.06        2.00      0.43 o 
  12   5   4       13.91       13.03      0.64 o 
  13   5   4      139.61      144.66      2.09 o 
  14   5   4        2.56        2.44      0.67 o 
 -15   6   4        2.14        3.59      1.48 o 
 -14   6   4        0.07        0.63      1.27 o 
 -13   6   4        0.07        2.32      1.06 o 
 -12   6   4       56.62       58.96      1.91 o 
 -11   6   4      203.42      186.35      3.86 o 
 -10   6   4      290.21      263.46      5.00 o 
  -9   6   4      101.17       88.68      2.07 o 
  -8   6   4       80.44       77.65      1.68 o 
  -7   6   4        0.37        0.18      0.34 o 
  -6   6   4      124.37      133.79      1.83 o 
  -5   6   4        8.23        5.28      0.32 o 
  -4   6   4       14.12       18.34      0.42 o 
  -3   6   4        1.20        0.86      0.27 o 
  -2   6   4      273.05      280.99      3.30 o 
  -1   6   4      156.54      161.21      2.78 o 
   0   6   4      123.96      127.53      1.62 o 
   1   6   4     2363.99     2337.47     32.43 o 
   2   6   4       44.68       52.76      1.08 o 
   3   6   4        6.65        8.72      0.46 o 
   4   6   4        1.56        2.00      0.30 o 
   5   6   4       39.51       39.75      0.67 o 
   6   6   4       62.84       70.73      1.07 o 
   7   6   4        7.74        9.54      0.46 o 
   8   6   4      111.58      116.30      1.61 o 
   9   6   4        7.65        5.61      0.37 o 
  10   6   4       81.81       74.45      1.19 o 
  11   6   4       38.10       38.66      1.20 o 
  12   6   4        4.84        4.89      0.52 o 
  13   6   4        2.85        3.42      0.49 o 
 -15   7   4        4.33        6.13      1.69 o 
 -14   7   4      107.21      101.59      4.65 o 
 -13   7   4       10.88       14.43      1.41 o 
 -12   7   4       20.45       13.41      1.08 o 
 -11   7   4       53.68       50.96      1.79 o 
 -10   7   4       17.02       11.12      1.13 o 
  -9   7   4      141.24      127.21      2.42 o 
  -8   7   4       93.50       81.85      1.49 o 
  -7   7   4      204.16      196.45      2.81 o 
  -6   7   4       21.73       24.93      0.78 o 
  -5   7   4      330.86      353.56      3.82 o 
  -4   7   4       52.24       54.17      0.95 o 
  -3   7   4      394.64      431.14      6.46 o 
  -2   7   4      507.38      519.87      5.80 o 
  -1   7   4       32.95       27.29      0.74 o 
   0   7   4     2405.02     2358.97     30.43 o 
   1   7   4       23.40       21.37      0.83 o 
   2   7   4      250.67      286.69      3.17 o 
   3   7   4       16.48       26.26      0.62 o 
   4   7   4      128.52      132.54      1.86 o 
   5   7   4       94.83       80.37      1.33 o 
   6   7   4       14.10       16.26      0.78 o 
   7   7   4       70.59       72.46      1.14 o 
   8   7   4      112.89      110.04      1.54 o 
   9   7   4      169.64      144.34      2.08 o 
  10   7   4        5.59        5.69      0.66 o 
  11   7   4       24.88       21.83      0.74 o 
  12   7   4      139.75      146.38      1.99 o 
  13   7   4        7.90        8.02      0.55 o 
 -15   8   4        0.33        0.63      1.48 o 
 -14   8   4       24.76       20.07      2.32 o 
 -13   8   4       14.48       12.44      1.41 o 
 -12   8   4       47.81       40.63      1.66 o 
 -11   8   4       42.18       50.88      1.79 o 
 -10   8   4       35.56       35.43      1.93 o 
  -9   8   4       28.40       32.64      1.52 o 
  -8   8   4       16.74       17.36      0.73 o 
  -7   8   4      315.78      328.07      4.39 o 
  -6   8   4       50.95       67.75      1.27 o 
  -5   8   4       32.40       30.74      0.59 o 
  -4   8   4        6.47        6.21      0.61 o 
  -3   8   4       51.57       61.41      1.04 o 
  -2   8   4      254.49      300.19      3.56 o 
  -1   8   4       56.75       67.30      1.13 o 
   0   8   4       53.05       66.32      1.38 o 
   1   8   4      314.23      299.12      3.28 o 
   2   8   4       92.76      112.72      1.48 o 
   3   8   4        0.82        2.13      0.86 o 
   4   8   4       79.07       84.51      1.38 o 
   5   8   4       37.53       30.34      0.84 o 
   6   8   4       41.19       54.97      1.12 o 
   7   8   4        2.54        2.39      0.40 o 
   8   8   4        4.96        2.63      0.40 o 
   9   8   4       21.61       18.13      0.71 o 
  10   8   4       30.09       33.75      1.68 o 
  11   8   4        1.64        2.14      0.58 o 
  12   8   4       26.93       24.60      1.33 o 
  13   8   4        8.59        6.03      0.94 o 
 -14   9   4        2.23        5.49      1.69 o 
 -13   9   4        0.91        0.78      1.16 o 
 -12   9   4       11.06        8.74      1.01 o 
 -11   9   4       22.12       18.61      1.75 o 
 -10   9   4        4.78        3.12      0.77 o 
  -9   9   4      224.39      211.75      4.26 o 
  -8   9   4      596.02      563.19      8.66 o 
  -7   9   4      304.60      278.80      3.83 o 
  -6   9   4        4.25        1.64      0.39 o 
  -5   9   4      666.05      644.25      6.72 o 
  -4   9   4      208.48      203.95      2.58 o 
  -3   9   4      256.20      246.63      3.36 o 
  -2   9   4       10.92        7.47      0.45 o 
  -1   9   4       66.48       81.82      1.42 o 
   0   9   4     1040.94     1003.67     11.08 o 
   1   9   4       76.89       56.90      1.04 o 
   2   9   4        1.48        1.88      0.33 o 
   3   9   4       10.77       14.57      0.56 o 
   4   9   4       14.25        9.40      0.53 o 
   5   9   4       75.84       69.30      1.27 o 
   6   9   4      465.97      468.36      5.55 o 
   7   9   4      187.28      174.58      2.64 o 
   8   9   4       28.07       28.72      1.12 o 
   9   9   4      153.73      149.08      2.13 o 
  10   9   4        0.02        0.31      0.41 o 
  11   9   4      160.32      170.46      2.95 o 
  12   9   4      140.78      153.01      3.22 o 
 -14  10   4      119.85      122.71      4.33 o 
 -13  10   4       21.86       18.93      1.64 o 
 -12  10   4       65.31       77.08      2.40 o 
 -11  10   4       75.28       76.23      3.88 o 
 -10  10   4       52.64       52.56      1.83 o 
  -9  10   4       29.16       27.49      1.37 o 
  -8  10   4      517.01      530.58      7.86 o 
  -7  10   4        2.65        0.58      0.70 o 
  -6  10   4      126.65      133.43      2.08 o 
  -5  10   4      364.18      385.71      4.56 o 
  -4  10   4       24.38       24.56      0.81 o 
  -3  10   4       28.92       27.49      0.91 o 
  -2  10   4      799.00      736.96      9.04 o 
  -1  10   4      224.67      229.38      3.17 o 
   0  10   4      461.99      423.82      4.93 o 
   1  10   4        0.03       -0.28      0.28 o 
   2  10   4      175.34      177.59      2.35 o 
   3  10   4      536.52      527.81      6.09 o 
   4  10   4      112.49      110.68      2.33 o 
   5  10   4     1277.11     1184.94     14.32 o 
   6  10   4      172.65      176.32      2.65 o 
   7  10   4       40.27       28.92      0.96 o 
   8  10   4       11.10        8.81      0.68 o 
   9  10   4       95.79      101.03      1.57 o 
  10  10   4       92.12       99.29      1.68 o 
  11  10   4       37.16       37.54      1.17 o 
  12  10   4       10.86       13.23      0.82 o 
 -13  11   4      290.43      350.40     12.04 o 
 -12  11   4        0.45       -1.05      1.05 o 
 -11  11   4       27.77       33.44      1.96 o 
 -10  11   4        4.73        3.13      0.75 o 
  -9  11   4       76.23       66.25      1.67 o 
  -8  11   4      214.64      237.13      3.90 o 
  -7  11   4       99.24      110.33      2.21 o 
  -6  11   4       33.71       19.06      0.90 o 
  -5  11   4      352.69      323.46      4.32 o 
  -4  11   4      597.44      600.39      7.51 o 
  -3  11   4      182.53      170.74      2.27 o 
  -2  11   4      308.90      337.95      4.48 o 
  -1  11   4      203.67      188.19      2.77 o 
   0  11   4       82.22       83.88      1.34 o 
   1  11   4      152.19      153.02      2.09 o 
   2  11   4      533.07      533.81      6.66 o 
   3  11   4        0.38       -0.39      0.39 o 
   4  11   4      142.90      115.87      1.90 o 
   5  11   4      380.51      340.58      4.54 o 
   6  11   4       41.70       46.31      1.15 o 
   7  11   4       32.38       39.37      1.13 o 
   8  11   4      121.13      137.31      2.49 o 
   9  11   4       12.35       15.02      0.95 o 
  10  11   4      105.00      107.52      2.00 o 
  11  11   4       36.89       43.87      1.04 o 
  12  11   4      141.17      168.75      2.92 o 
 -13  12   4        3.52        2.53      1.90 o 
 -12  12   4        0.09        1.01      1.11 o 
 -11  12   4        0.11        1.18      0.84 o 
 -10  12   4       45.48       43.19      1.68 o 
  -9  12   4       90.56       88.76      2.30 o 
  -8  12   4      132.15      142.31      4.02 o 
  -7  12   4      414.12      371.67      5.66 o 
  -6  12   4       13.00        9.38      0.96 o 
  -5  12   4       95.55       81.14      1.54 o 
  -4  12   4        0.67        1.69      0.46 o 
  -3  12   4      171.58      160.66      2.17 o 
  -2  12   4      910.42      899.23      9.87 o 
  -1  12   4      464.35      475.13      5.04 o 
   0  12   4       13.58        8.72      0.53 o 
   1  12   4       25.62       21.46      0.78 o 
   2  12   4       22.38       17.76      0.71 o 
   3  12   4        0.71        0.99      0.41 o 
   4  12   4       33.97       32.55      0.94 o 
   5  12   4      341.73      326.46      4.40 o 
   6  12   4        0.03       -0.16      0.43 o 
   7  12   4        8.89       11.21      0.72 o 
   8  12   4        5.06        3.93      0.61 o 
   9  12   4       71.00       59.44      1.53 o 
  10  12   4      152.83      152.45      2.78 o 
  11  12   4       51.21       65.35      3.41 o 
 -12  13   4       74.98       76.69      5.60 o 
 -11  13   4        9.77       11.52      1.02 o 
 -10  13   4        9.08        9.96      0.94 o 
  -9  13   4       92.91      101.03      2.52 o 
  -8  13   4       66.24       66.76      1.89 o 
  -7  13   4       64.13       77.64      2.08 o 
  -6  13   4       15.58       15.49      1.04 o 
  -5  13   4       37.28       38.46      1.22 o 
  -4  13   4        9.86       10.96      0.60 o 
  -3  13   4        4.76        5.01      0.50 o 
  -2  13   4      808.61      744.04      8.22 o 
  -1  13   4       22.26       27.04      1.29 o 
   0  13   4      563.27      530.95      5.98 o 
   1  13   4      145.75      146.33      2.24 o 
   2  13   4        1.44        1.18      0.50 o 
   3  13   4        8.45        6.53      0.53 o 
   4  13   4        2.65        2.04      0.45 o 
   5  13   4       23.76       14.05      0.76 o 
   6  13   4       22.08       21.44      0.95 o 
   7  13   4        0.97        0.14      0.48 o 
   8  13   4       19.13       12.69      0.95 o 
   9  13   4      207.24      204.29      3.46 o 
  10  13   4       39.47       45.53      1.36 o 
  11  13   4       14.41       14.57      0.90 o 
 -12  14   4       85.38       94.47      3.04 o 
 -11  14   4       30.36       32.95      2.22 o 
 -10  14   4       13.73       10.69      1.05 o 
  -9  14   4       12.51       15.58      1.80 o 
  -8  14   4       19.84       24.50      1.30 o 
  -7  14   4       15.72        8.51      0.89 o 
  -6  14   4       98.64       92.14      2.20 o 
  -5  14   4       58.52       56.67      1.41 o 
  -4  14   4       82.63       73.68      1.38 o 
  -3  14   4       38.70       30.70      1.27 o 
  -2  14   4      193.32      184.80      2.37 o 
  -1  14   4      197.26      198.64      2.51 o 
   0  14   4       36.52       46.87      0.95 o 
   1  14   4        8.50        7.59      0.47 o 
   2  14   4      323.31      326.72      3.90 o 
   3  14   4       57.03       55.55      1.77 o 
   4  14   4       15.89       19.22      1.37 o 
   5  14   4        9.25        4.35      0.76 o 
   6  14   4       91.28       82.40      1.73 o 
   7  14   4        0.62        1.13      0.58 o 
   8  14   4      139.34      145.70      3.57 o 
   9  14   4      107.56      109.73      2.20 o 
  10  14   4      175.79      177.04      4.02 o 
 -11  15   4        6.06        8.80      1.21 o 
 -10  15   4      110.11      114.64      3.35 o 
  -9  15   4       15.84       16.58      1.25 o 
  -8  15   4       56.38       54.52      2.11 o 
  -7  15   4        0.21        0.10      0.73 o 
  -6  15   4       17.22       14.46      0.82 o 
  -5  15   4        0.46       -0.08      0.41 o 
  -4  15   4       28.37       25.34      1.01 o 
  -3  15   4       57.54       55.96      1.04 o 
  -2  15   4       39.65       33.91      0.81 o 
  -1  15   4       21.58       28.10      0.79 o 
   0  15   4        8.25        6.70      0.45 o 
   1  15   4       81.35       78.06      1.33 o 
   2  15   4      162.32      161.05      2.33 o 
   3  15   4       13.77       11.17      0.53 o 
   4  15   4       10.80        8.40      0.49 o 
   5  15   4        0.98       -0.11      0.37 o 
   6  15   4       10.98        9.52      0.80 o 
   7  15   4       16.89       14.42      0.69 o 
   8  15   4        3.18        4.08      0.96 o 
   9  15   4       18.41       15.09      1.29 o 
 -10  16   4       16.73       16.75      1.17 o 
  -9  16   4       80.68       63.93      2.27 o 
  -8  16   4      144.44      149.53      3.86 o 
  -7  16   4        4.78        4.14      0.92 o 
  -6  16   4      118.67      122.02      2.47 o 
  -5  16   4        6.83        6.14      0.57 o 
  -4  16   4        0.04       -0.30      0.36 o 
  -3  16   4       66.25       61.62      1.77 o 
  -2  16   4      177.26      146.77      2.12 o 
  -1  16   4       11.05        8.46      0.47 o 
   0  16   4        2.26        2.72      0.35 o 
   1  16   4       54.47       60.34      1.15 o 
   2  16   4       67.38       66.17      1.19 o 
   3  16   4       26.15       27.39      0.74 o 
   4  16   4       45.99       48.38      1.55 o 
   5  16   4       35.12       32.57      1.49 o 
   6  16   4       12.31        9.94      1.05 o 
   7  16   4        0.79        1.92      0.93 o 
   8  16   4       54.50       62.36      2.15 o 
  -9  17   4       67.09       74.49      2.12 o 
  -8  17   4        2.31        2.26      0.81 o 
  -7  17   4        2.27        0.34      0.70 o 
  -6  17   4        9.54        9.99      0.70 o 
  -5  17   4      287.91      304.27      3.98 o 
  -4  17   4      317.93      325.92      4.21 o 
  -3  17   4       16.74       16.14      0.69 o 
  -2  17   4        9.43        5.99      0.49 o 
  -1  17   4        0.65       -0.35      0.35 o 
   0  17   4      194.78      183.60      2.52 o 
   1  17   4        2.04        1.40      0.59 o 
   2  17   4      230.56      224.27      4.37 o 
   3  17   4       24.53       24.34      1.33 o 
   4  17   4      106.04      106.15      2.66 o 
   5  17   4       19.67       22.45      1.37 o 
   6  17   4        8.33        5.84      0.96 o 
   7  17   4        0.97        1.38      0.93 o 
  -8  18   4       19.55       16.40      0.79 o 
  -7  18   4        0.06        0.54      0.53 o 
  -6  18   4       47.66       53.76      1.19 o 
  -5  18   4       60.48       70.53      1.31 o 
  -4  18   4       64.18       66.90      1.16 o 
  -3  18   4       51.09       56.29      1.01 o 
  -2  18   4       16.10       20.86      0.72 o 
  -1  18   4        3.42        1.03      0.67 o 
   0  18   4        2.23        2.70      0.93 o 
   1  18   4        3.79        2.87      0.78 o 
   2  18   4       11.71        7.78      0.94 o 
   3  18   4        5.98        4.48      0.87 o 
   4  18   4       33.24       41.29      2.12 o 
   5  18   4       17.92       20.43      1.36 o 
   6  18   4       11.21       14.38      1.27 o 
  -6  19   4        0.10       -0.31      0.46 o 
  -5  19   4        0.66        2.08      0.40 o 
  -4  19   4        9.19        9.94      2.22 o 
  -3  19   4       88.31       94.52      2.06 o 
  -2  19   4      504.02      511.40      8.73 o 
  -1  19   4        4.68        3.52      0.81 o 
   0  19   4       19.90       17.80      1.38 o 
   1  19   4       27.47       27.97      1.42 o 
   2  19   4      217.92      221.47      4.49 o 
   3  19   4       67.89       76.06      2.29 o 
   4  19   4      187.45      182.12      3.97 o 
  -3  20   4       18.70       17.92      1.62 o 
  -2  20   4        2.45        2.41      0.78 o 
  -1  20   4        0.02        0.00      0.90 o 
   0  20   4      113.94      109.54      3.50 o 
   1  20   4       25.93       23.22      1.35 o 
   2  20   4        0.31       -0.79      0.79 o 
 -15   1   5        2.60        5.49      1.27 o 
 -14   1   5        1.35        0.84      1.06 o 
 -13   1   5       47.36       45.24      1.22 o 
 -12   1   5        0.30        0.52      0.49 o 
 -11   1   5      438.59      414.80      6.16 o 
 -10   1   5       99.63      112.54      2.01 o 
  -9   1   5      116.03      108.71      1.90 o 
  -8   1   5        4.42        5.52      0.59 o 
  -7   1   5       19.20       18.48      0.73 o 
  -6   1   5        0.04       -0.21      0.29 o 
  -5   1   5       36.34       46.17      1.03 o 
  -4   1   5       53.78       59.84      1.18 o 
  -3   1   5      211.29      229.00      3.10 o 
  -2   1   5        0.64        1.85      0.35 o 
  -1   1   5      185.45      204.98      2.35 o 
   0   1   5       27.47       26.97      0.65 o 
   1   1   5     1026.33     1043.94      8.45 o 
   2   1   5      513.64      512.07      4.27 o 
   3   1   5        5.88        5.44      0.27 o 
   4   1   5      312.76      340.36      2.81 o 
   5   1   5       29.30       26.04      0.49 o 
   6   1   5      609.01      600.43      5.02 o 
   7   1   5       21.27       21.20      0.61 o 
   8   1   5      483.00      483.13      5.25 o 
   9   1   5        3.02        3.39      0.43 o 
  10   1   5       72.42       70.52      1.28 o 
  11   1   5      182.32      176.10      2.87 o 
  12   1   5       24.20       26.09      1.51 o 
  13   1   5       25.87       25.01      1.32 o 
 -15   2   5       18.49       17.53      1.69 o 
 -14   2   5      186.24      200.50      5.05 o 
 -13   2   5        3.26        4.94      0.84 o 
 -12   2   5       34.70       32.23      1.40 o 
 -11   2   5       17.46       16.57      0.99 o 
 -10   2   5      243.84      247.13      4.59 o 
  -9   2   5     1111.41     1106.39     17.96 o 
  -8   2   5        0.10       -0.39      0.39 o 
  -7   2   5       50.94       58.54      1.37 o 
  -6   2   5        0.05        0.08      0.34 o 
  -5   2   5       25.01       28.19      1.34 o 
  -4   2   5     1748.86     1859.93     25.58 o 
  -3   2   5      448.91      456.64      6.62 o 
  -2   2   5      260.17      298.47      3.95 o 
  -1   2   5       11.44        7.35      0.33 o 
   0   2   5      396.40      417.43      4.41 o 
   1   2   5      248.54      262.79      2.54 o 
   2   2   5     1055.70     1111.94      9.52 o 
   3   2   5        0.31        0.92      0.20 o 
   4   2   5       93.32      110.36      1.09 o 
   5   2   5       28.53       30.02      0.46 o 
   6   2   5      471.72      473.15      3.83 o 
   7   2   5      207.12      197.97      2.05 o 
   8   2   5      135.73      140.12      1.86 o 
   9   2   5      236.78      225.74      2.72 o 
  10   2   5       28.34       27.21      0.93 o 
  11   2   5        2.97        2.83      0.48 o 
  12   2   5        8.35       10.89      0.70 o 
  13   2   5        0.02        0.78      0.59 o 
 -15   3   5       12.73        7.18      1.48 o 
 -14   3   5      122.30      134.43      3.79 o 
 -13   3   5       19.71       19.21      1.37 o 
 -12   3   5       70.14       67.18      1.94 o 
 -11   3   5      179.70      179.30      3.61 o 
 -10   3   5        9.73        9.19      0.79 o 
  -9   3   5     1313.40     1303.76     22.56 o 
  -8   3   5      132.16      136.44      2.43 o 
  -7   3   5      313.46      303.39      4.62 o 
  -6   3   5      136.25      151.17      2.50 o 
  -5   3   5      625.40      651.92      9.27 o 
  -4   3   5      118.27      135.03      2.50 o 
  -3   3   5      120.42      119.02      2.03 o 
  -2   3   5      336.28      347.68      4.02 o 
  -1   3   5        2.00        1.51      0.27 o 
   0   3   5       47.90       50.59      0.85 o 
   1   3   5      238.70      252.73      2.62 o 
   2   3   5       62.82       67.07      0.88 o 
   3   3   5       62.48       58.10      0.67 o 
   4   3   5       18.45       16.72      0.49 o 
   5   3   5        7.20        8.03      0.34 o 
   6   3   5       22.78       24.65      0.59 o 
   7   3   5       29.77       32.17      0.59 o 
   8   3   5      602.22      594.57      5.96 o 
   9   3   5      542.96      538.76      5.30 o 
  10   3   5      153.29      158.30      2.06 o 
  11   3   5        4.06        3.77      0.47 o 
  12   3   5        2.99        3.41      0.49 o 
  13   3   5       14.48       17.51      0.73 o 
 -15   4   5       20.66       24.92      2.32 o 
 -14   4   5       94.06      101.47      3.19 o 
 -13   4   5       11.03       13.06      1.26 o 
 -12   4   5        8.79       14.39      1.45 o 
 -11   4   5       24.11       26.17      1.26 o 
 -10   4   5       56.43       46.48      1.36 o 
  -9   4   5      122.66      127.91      2.40 o 
  -8   4   5       79.15       77.73      1.63 o 
  -7   4   5        0.01       -0.32      0.40 o 
  -6   4   5       43.05       41.01      1.07 o 
  -5   4   5       31.14       32.70      0.82 o 
  -4   4   5      172.58      180.38      2.31 o 
  -3   4   5      190.03      222.54      2.47 o 
  -2   4   5        2.10        1.91      0.25 o 
  -1   4   5       83.00       81.74      1.03 o 
   0   4   5        1.88        1.42      0.42 o 
   1   4   5      949.79      979.78      9.28 o 
   2   4   5       13.87       15.07      0.48 o 
   3   4   5       28.32       30.40      0.65 o 
   4   4   5        1.33        2.01      0.22 o 
   5   4   5        0.20       -0.14      0.21 o 
   6   4   5      171.42      178.51      2.06 o 
   7   4   5       61.47       67.54      1.07 o 
   8   4   5       72.86       78.10      1.09 o 
   9   4   5      202.96      202.51      2.41 o 
  10   4   5       17.76       20.23      0.68 o 
  11   4   5        0.60        0.05      0.37 o 
  12   4   5       66.06       70.54      1.24 o 
  13   4   5        1.59        1.34      0.47 o 
 -15   5   5        6.62        4.65      1.48 o 
 -14   5   5        0.20       -0.36      0.96 o 
 -13   5   5       23.71       20.22      1.56 o 
 -12   5   5        2.98        2.87      1.01 o 
 -11   5   5      135.86      126.14      2.88 o 
 -10   5   5        4.26        4.30      0.66 o 
  -9   5   5        9.91       11.94      0.79 o 
  -8   5   5      244.69      252.56      4.04 o 
  -7   5   5       60.98       60.06      1.86 o 
  -6   5   5      276.50      311.83      4.75 o 
  -5   5   5       48.44       53.45      1.07 o 
  -4   5   5      151.78      149.03      2.24 o 
  -3   5   5       39.92       47.91      1.04 o 
  -2   5   5        0.09        1.04      0.21 o 
  -1   5   5       71.40       63.82      1.09 o 
   0   5   5      948.34     1008.59      9.58 o 
   1   5   5      668.72      648.46      6.27 o 
   2   5   5        0.25        0.15      0.29 o 
   3   5   5      131.52      139.31      1.75 o 
   4   5   5      116.01      115.03      2.04 o 
   5   5   5        0.75        1.95      0.33 o 
   6   5   5      490.41      470.73      4.78 o 
   7   5   5       36.75       43.10      0.83 o 
   8   5   5      153.63      146.32      2.17 o 
   9   5   5      192.45      181.69      2.86 o 
  10   5   5       31.67       26.65      1.06 o 
  11   5   5       11.08       12.59      0.62 o 
  12   5   5      200.88      205.07      2.68 o 
  13   5   5        3.60        4.37      0.49 o 
 -15   6   5      137.94      155.45      6.13 o 
 -14   6   5        8.45        5.43      2.22 o 
 -13   6   5       59.40       58.93      2.38 o 
 -12   6   5       68.66       60.95      2.38 o 
 -11   6   5      100.94       90.35      2.00 o 
 -10   6   5       16.78       22.27      1.09 o 
  -9   6   5      154.44      139.40      3.29 o 
  -8   6   5      649.11      611.09      8.95 o 
  -7   6   5      113.76      105.30      1.99 o 
  -6   6   5        3.16        5.92      0.55 o 
  -5   6   5       89.87      102.46      1.67 o 
  -4   6   5      101.85      104.83      1.29 o 
  -3   6   5     1414.10     1448.23     21.06 o 
  -2   6   5       11.07       12.18      0.38 o 
  -1   6   5      137.85      134.35      1.56 o 
   0   6   5      838.87      895.08      9.11 o 
   1   6   5       59.94       59.86      0.97 o 
   2   6   5      125.06      124.81      1.62 o 
   3   6   5      783.10      793.22      8.17 o 
   4   6   5        0.04       -0.36      0.36 o 
   5   6   5        0.22       -0.38      0.38 o 
   6   6   5        1.60        0.64      0.29 o 
   7   6   5        1.68        1.87      0.32 o 
   8   6   5      146.37      155.57      1.96 o 
   9   6   5        0.76       -0.38      0.38 o 
  10   6   5        7.76        8.72      0.72 o 
  11   6   5        0.20        0.48      0.66 o 
  12   6   5       20.11       21.09      1.15 o 
 -14   7   5       69.62       71.10      2.76 o 
 -13   7   5       10.85       11.00      1.32 o 
 -12   7   5       47.17       50.09      2.23 o 
 -11   7   5        0.00        0.58      0.91 o 
 -10   7   5       45.36       46.24      1.39 o 
  -9   7   5      197.83      199.98      3.39 o 
  -8   7   5      375.76      411.08      6.25 o 
  -7   7   5      106.29      103.44      1.99 o 
  -6   7   5       82.16       81.28      2.12 o 
  -5   7   5       32.11       30.35      0.74 o 
  -4   7   5      295.51      309.84      3.34 o 
  -3   7   5        7.32        7.61      0.42 o 
  -2   7   5        6.01        3.42      0.24 o 
  -1   7   5      745.10      713.98      6.88 o 
   0   7   5       61.30       70.90      1.10 o 
   1   7   5      542.75      592.15      6.15 o 
   2   7   5      187.18      200.12      2.36 o 
   3   7   5        3.21        5.51      0.48 o 
   4   7   5      346.74      336.17      4.09 o 
   5   7   5        3.74        2.38      0.43 o 
   6   7   5        8.32       10.70      0.60 o 
   7   7   5      129.17      124.26      1.57 o 
   8   7   5        6.13        6.79      0.41 o 
   9   7   5      194.32      186.37      2.39 o 
  10   7   5       59.86       48.22      1.72 o 
  11   7   5       11.87       10.39      0.77 o 
  12   7   5      237.24      264.61      3.91 o 
 -14   8   5      146.50      144.36      4.25 o 
 -13   8   5        3.56        3.59      1.16 o 
 -12   8   5        5.51        7.75      1.37 o 
 -11   8   5      209.29      211.63      5.57 o 
 -10   8   5       11.16       11.98      0.86 o 
  -9   8   5      179.50      179.53      3.16 o 
  -8   8   5       38.71       41.52      1.62 o 
  -7   8   5      255.68      279.76      4.40 o 
  -6   8   5      218.37      229.43      3.73 o 
  -5   8   5      288.43      266.01      3.75 o 
  -4   8   5        1.10        0.29      0.34 o 
  -3   8   5       49.93       43.24      0.95 o 
  -2   8   5      481.01      491.55      7.29 o 
  -1   8   5      208.39      206.61      2.22 o 
   0   8   5        0.29        1.66      0.34 o 
   1   8   5      221.43      220.02      2.82 o 
   2   8   5       64.88       68.63      1.45 o 
   3   8   5      810.64      825.24      9.29 o 
   4   8   5       14.07       15.48      0.65 o 
   5   8   5      331.71      304.20      4.98 o 
   6   8   5       12.07        7.73      0.55 o 
   7   8   5       16.39       12.68      0.67 o 
   8   8   5       26.22       26.19      1.01 o 
   9   8   5       60.17       58.77      1.08 o 
  10   8   5        0.11       -0.25      0.41 o 
  11   8   5        0.43        0.82      0.52 o 
  12   8   5      278.97      288.29      5.00 o 
 -14   9   5       18.10       18.74      2.75 o 
 -13   9   5       49.26       63.91      3.17 o 
 -12   9   5       18.38       14.98      1.26 o 
 -11   9   5        6.38        6.14      0.93 o 
 -10   9   5        4.31        4.25      0.81 o 
  -9   9   5      125.03      117.94      2.36 o 
  -8   9   5      536.63      485.13      7.28 o 
  -7   9   5        1.56        0.71      0.60 o 
  -6   9   5      444.15      412.01      5.42 o 
  -5   9   5      161.82      151.60      2.07 o 
  -4   9   5      229.61      230.53      3.25 o 
  -3   9   5      466.35      461.04      5.92 o 
  -2   9   5      274.92      293.84      5.17 o 
  -1   9   5      349.49      327.67      3.63 o 
   0   9   5     2112.77     2140.94     23.26 o 
   1   9   5      312.54      323.11      3.95 o 
   2   9   5      594.84      607.92      6.98 o 
   3   9   5       48.27       42.20      0.98 o 
   4   9   5       98.56       96.82      1.61 o 
   5   9   5       10.97       14.96      0.72 o 
   6   9   5        2.51        2.62      0.47 o 
   7   9   5      204.08      199.38      3.01 o 
   8   9   5        0.21        1.09      0.51 o 
   9   9   5        6.83        7.43      0.72 o 
  10   9   5       10.04       10.34      0.54 o 
  11   9   5        0.79        1.64      0.47 o 
 -13  10   5        3.44        0.30      1.58 o 
 -12  10   5       16.75       21.02      1.38 o 
 -11  10   5        2.56        2.55      1.15 o 
 -10  10   5      153.11      146.51      3.37 o 
  -9  10   5       11.02        6.29      0.93 o 
  -8  10   5        9.88        9.15      0.70 o 
  -7  10   5       10.54       13.13      0.79 o 
  -6  10   5       29.77       34.42      0.92 o 
  -5  10   5       29.81       25.92      0.83 o 
  -4  10   5      181.36      173.14      2.61 o 
  -3  10   5       10.89        9.49      0.62 o 
  -2  10   5      608.80      592.70      7.45 o 
  -1  10   5     1591.01     1557.82     17.08 o 
   0  10   5      589.49      588.23      6.77 o 
   1  10   5      220.12      218.72      2.84 o 
   2  10   5       24.31       26.63      0.81 o 
   3  10   5      306.99      279.84      3.54 o 
   4  10   5       87.50       69.12      1.33 o 
   5  10   5       19.85       14.41      0.71 o 
   6  10   5       29.40       17.14      0.83 o 
   7  10   5      222.02      218.48      4.06 o 
   8  10   5        4.84        4.08      0.62 o 
   9  10   5       12.18       11.23      0.77 o 
  10  10   5       78.41       77.02      1.91 o 
  11  10   5       21.18       21.91      1.14 o 
 -13  11   5       57.08       58.92      2.76 o 
 -12  11   5       12.85       18.82      1.38 o 
 -11  11   5       43.01       45.82      1.86 o 
 -10  11   5        4.79        3.17      0.85 o 
  -9  11   5       46.63       50.14      1.83 o 
  -8  11   5      588.23      614.49     13.03 o 
  -7  11   5       84.23       74.65      1.57 o 
  -6  11   5       37.54       37.48      0.99 o 
  -5  11   5      155.56      142.46      2.31 o 
  -4  11   5       69.38       75.25      1.50 o 
  -3  11   5        2.73        3.84      0.56 o 
  -2  11   5        0.01        0.29      0.52 o 
  -1  11   5      285.93      280.72      3.48 o 
   0  11   5      190.42      186.15      2.47 o 
   1  11   5      238.79      237.24      3.35 o 
   2  11   5        4.98        4.59      0.50 o 
   3  11   5      177.99      178.47      2.50 o 
   4  11   5        6.33        6.30      0.59 o 
   5  11   5       18.01       11.03      0.71 o 
   6  11   5        1.87        0.68      0.47 o 
   7  11   5       69.61       65.76      1.78 o 
   8  11   5       17.04       17.67      0.92 o 
   9  11   5        5.49        2.22      0.70 o 
  10  11   5      127.26      143.77      2.79 o 
  11  11   5       78.38       85.68      2.51 o 
 -12  12   5        5.67        9.46      1.58 o 
 -11  12   5       15.69       15.58      1.30 o 
 -10  12   5        0.66        1.34      0.85 o 
  -9  12   5       89.82       89.75      2.56 o 
  -8  12   5      141.93      125.96      2.53 o 
  -7  12   5      121.51      117.81      3.35 o 
  -6  12   5      271.53      252.55      4.14 o 
  -5  12   5        8.59        7.29      0.62 o 
  -4  12   5       64.46       64.16      1.41 o 
  -3  12   5       32.43       32.14      1.02 o 
  -2  12   5        1.00        1.13      0.47 o 
  -1  12   5       52.04       51.84      1.05 o 
   0  12   5        1.91        0.60      0.39 o 
   1  12   5      510.98      488.08      6.26 o 
   2  12   5        2.82        3.91      0.51 o 
   3  12   5       33.36       37.60      1.07 o 
   4  12   5        1.37        1.24      0.53 o 
   5  12   5        4.49        2.89      0.56 o 
   6  12   5        0.27       -0.40      0.65 o 
   7  12   5       53.79       56.94      1.56 o 
   8  12   5      248.76      239.03      3.95 o 
   9  12   5        0.11        0.59      0.68 o 
  10  12   5      371.59      398.47      6.11 o 
 -11  13   5       15.40       15.44      1.64 o 
 -10  13   5       14.00       20.06      3.80 o 
  -9  13   5        2.65        1.88      0.77 o 
  -8  13   5      534.63      548.64      9.33 o 
  -7  13   5       80.70       93.01      2.39 o 
  -6  13   5      153.91      156.02      5.64 o 
  -5  13   5      164.83      163.02      2.84 o 
  -4  13   5       10.60       11.78      0.77 o 
  -3  13   5       21.20       18.97      0.90 o 
  -2  13   5       22.28       25.22      1.09 o 
  -1  13   5      219.56      206.69      2.98 o 
   0  13   5        1.37        1.53      0.46 o 
   1  13   5       27.50       30.19      1.04 o 
   2  13   5      134.98      133.42      2.16 o 
   3  13   5      294.52      279.60      3.92 o 
   4  13   5      376.55      336.04      6.08 o 
   5  13   5       33.85       32.69      1.47 o 
   6  13   5        4.32        1.05      0.56 o 
   7  13   5       96.32       97.48      2.07 o 
   8  13   5        0.23        0.26      0.59 o 
   9  13   5       16.16       11.50      0.95 o 
 -11  14   5      110.58      111.40      3.81 o 
 -10  14   5       45.21       45.24      1.90 o 
  -9  14   5       26.69       35.39      1.61 o 
  -8  14   5      188.10      186.38      3.85 o 
  -7  14   5        2.39        4.47      0.79 o 
  -6  14   5        0.43        0.41      0.64 o 
  -5  14   5        4.09        2.65      0.76 o 
  -4  14   5      200.25      199.99      3.34 o 
  -3  14   5       31.13       32.94      1.21 o 
  -2  14   5      108.24      105.03      2.62 o 
  -1  14   5       93.28       89.82      1.68 o 
   0  14   5      101.36      107.01      2.56 o 
   1  14   5       24.12       23.08      0.89 o 
   2  14   5       39.32       37.39      1.12 o 
   3  14   5       93.93      100.88      1.85 o 
   4  14   5        9.22        8.55      0.68 o 
   5  14   5      141.50      126.18      2.38 o 
   6  14   5       26.15       24.36      1.06 o 
   7  14   5        1.98        2.85      0.63 o 
   8  14   5        0.27        0.19      0.61 o 
   9  14   5      114.82      125.06      2.52 o 
 -10  15   5       20.19       23.51      1.60 o 
  -9  15   5        0.92        0.12      1.01 o 
  -8  15   5      133.80      147.92      3.35 o 
  -7  15   5       75.87       70.92      3.38 o 
  -6  15   5        3.13        1.77      0.66 o 
  -5  15   5        4.76        5.65      0.71 o 
  -4  15   5       28.23       32.41      1.22 o 
  -3  15   5        0.34        0.92      0.58 o 
  -2  15   5      230.98      232.51      3.77 o 
  -1  15   5        7.29       10.65      0.87 o 
   0  15   5       77.89       73.03      1.44 o 
   1  15   5       75.63       79.31      1.46 o 
   2  15   5       76.63       79.61      1.50 o 
   3  15   5       53.19       59.05      2.23 o 
   4  15   5       28.46       24.69      1.34 o 
   5  15   5        1.03        1.23      0.67 o 
   6  15   5        5.47        4.17      0.64 o 
   7  15   5       10.81       11.51      0.79 o 
   8  15   5        2.02        1.27      0.63 o 
  -9  16   5       37.82       36.61      1.91 o 
  -8  16   5      561.30      574.40     11.66 o 
  -7  16   5      123.89      121.19      3.35 o 
  -6  16   5       26.95       29.38      1.36 o 
  -5  16   5        2.42        2.55      0.73 o 
  -4  16   5       20.14       17.82      1.04 o 
  -3  16   5       50.40       58.48      1.76 o 
  -2  16   5       55.24       54.66      2.28 o 
  -1  16   5       41.03       40.12      1.16 o 
   0  16   5        0.03       -0.10      0.44 o 
   1  16   5      111.05      109.06      1.82 o 
   2  16   5        2.45        1.51      0.47 o 
   3  16   5      168.09      175.64      2.58 o 
   4  16   5       89.41       87.41      1.58 o 
   5  16   5        8.93        8.14      0.55 o 
   6  16   5        7.65        6.41      0.96 o 
   7  16   5      217.30      257.50      3.53 o 
  -8  17   5        9.71        9.55      1.25 o 
  -7  17   5       37.77       43.13      1.95 o 
  -6  17   5      129.12      149.75      4.33 o 
  -5  17   5       36.39       43.89      1.59 o 
  -4  17   5        0.81        2.28      0.91 o 
  -3  17   5        1.13        0.09      1.22 o 
  -2  17   5       52.46       51.16      1.25 o 
  -1  17   5       45.38       44.93      1.04 o 
   0  17   5        1.48        0.83      0.45 o 
   1  17   5      192.31      187.70      2.68 o 
   2  17   5        1.28        1.25      0.47 o 
   3  17   5       29.96       21.45      0.82 o 
   4  17   5      108.67      106.74      1.75 o 
   5  17   5       16.27       15.23      0.64 o 
   6  17   5       64.93       67.82      2.26 o 
  -6  18   5       13.45       12.88      1.11 o 
  -5  18   5        7.29        5.44      0.94 o 
  -4  18   5        7.58        4.86      0.58 o 
  -3  18   5        9.54       10.82      0.95 o 
  -2  18   5       60.26       60.05      1.39 o 
  -1  18   5        3.75        0.61      0.46 o 
   0  18   5       55.33       61.64      1.25 o 
   1  18   5      252.35      261.78      3.54 o 
   2  18   5      126.73      123.77      1.94 o 
   3  18   5      429.23      485.27      6.97 o 
   4  18   5       81.69       84.60      2.47 o 
  -4  19   5       18.45       21.38      0.83 o 
  -3  19   5        0.11        0.47      0.43 o 
  -2  19   5       23.49       29.35      0.92 o 
  -1  19   5       38.75       43.37      1.35 o 
   0  19   5       98.90       99.55      1.88 o 
   1  19   5      204.16      199.76      4.14 o 
   2  19   5       76.34       81.74      3.59 o 
 -14   0   6      181.17      217.34      8.03 o 
 -13   0   6       14.17       16.90      2.11 o 
 -12   0   6       11.27       10.77      1.69 o 
 -11   0   6      164.22      160.95      6.13 o 
 -10   0   6     1905.57     1864.81     52.38 o 
  -9   0   6      327.23      335.83     10.56 o 
  -8   0   6     1442.41     1423.37     40.13 o 
  -7   0   6      372.91      389.48     11.83 o 
  -6   0   6       20.83       24.08      1.90 o 
  -5   0   6        4.42        5.28      1.06 o 
  -4   0   6       12.07       13.73      1.27 o 
  -3   0   6       94.70      101.28      2.33 o 
  -2   0   6        0.01        1.34      1.30 o 
  -1   0   6      320.38      321.44      4.67 o 
   0   0   6        2.55        3.97      0.37 o 
   1   0   6      238.56      232.01      3.11 o 
   2   0   6       11.08        9.61      0.50 o 
   3   0   6        0.27        0.25      0.34 o 
   4   0   6       15.10       12.99      0.49 o 
   5   0   6        4.25        3.30      0.36 o 
   6   0   6        5.56        5.12      0.50 o 
   7   0   6      441.08      435.66      6.18 o 
   8   0   6       49.96       52.89      1.35 o 
   9   0   6     2072.34     2098.07     27.51 o 
  10   0   6       11.05       16.57      1.13 o 
  11   0   6        5.83        5.62      1.17 o 
  12   0   6      239.32      258.12      9.19 o 
 -14   1   6        3.34        5.41      0.81 o 
 -13   1   6        1.91        0.12      0.68 o 
 -12   1   6        5.76        7.47      0.77 o 
 -11   1   6       21.60       24.48      1.49 o 
 -10   1   6       29.75       33.84      1.75 o 
  -9   1   6      117.35      111.69      2.42 o 
  -8   1   6      164.41      176.88      3.38 o 
  -7   1   6       34.61       35.62      1.15 o 
  -6   1   6       99.01      104.81      2.14 o 
  -5   1   6      237.38      237.77      3.61 o 
  -4   1   6      217.81      232.89      3.17 o 
  -3   1   6      156.19      164.26      2.31 o 
  -2   1   6       79.64       96.36      1.60 o 
  -1   1   6       85.62       81.15      1.35 o 
   0   1   6      108.96      123.98      1.55 o 
   1   1   6      513.61      544.88      5.13 o 
   2   1   6      251.01      255.67      2.27 o 
   3   1   6      371.96      388.60      3.51 o 
   4   1   6      209.87      214.56      2.09 o 
   5   1   6       56.82       50.06      0.72 o 
   6   1   6      269.93      257.49      2.46 o 
   7   1   6       91.46       93.54      1.22 o 
   8   1   6      359.36      367.29      3.78 o 
   9   1   6        7.47        7.97      0.52 o 
  10   1   6      323.31      325.39      4.12 o 
  11   1   6       21.09       25.16      0.82 o 
  12   1   6       61.87       64.89      1.37 o 
 -14   2   6       77.88       82.22      2.24 o 
 -13   2   6       12.82       11.22      0.99 o 
 -12   2   6        0.51        0.22      0.63 o 
 -11   2   6        9.00        8.19      0.77 o 
 -10   2   6        0.16        0.13      0.88 o 
  -9   2   6      160.31      153.61      3.40 o 
  -8   2   6       36.27       34.07      1.24 o 
  -7   2   6        0.52        0.10      0.46 o 
  -6   2   6       11.61       13.86      0.77 o 
  -5   2   6      199.25      216.71      3.40 o 
  -4   2   6      316.06      339.46      4.47 o 
  -3   2   6       11.30       10.56      0.61 o 
  -2   2   6      107.60      112.30      1.77 o 
  -1   2   6       19.62       21.48      0.67 o 
   0   2   6       22.89       23.47      0.57 o 
   1   2   6       95.06      102.20      1.36 o 
   2   2   6      244.91      265.21      2.61 o 
   3   2   6      469.79      485.71      4.31 o 
   4   2   6       36.78       36.84      0.67 o 
   5   2   6      103.87      110.96      1.35 o 
   6   2   6        2.07        2.23      0.34 o 
   7   2   6        0.80        0.26      0.35 o 
   8   2   6       59.49       54.68      0.82 o 
   9   2   6        7.96        7.99      0.42 o 
  10   2   6      147.66      150.45      2.01 o 
  11   2   6       41.53       39.23      1.11 o 
  12   2   6       14.90       16.20      0.71 o 
 -14   3   6      216.89      230.25      5.56 o 
 -13   3   6        5.48        3.82      0.84 o 
 -12   3   6        9.80       10.71      1.48 o 
 -11   3   6      390.18      385.57      6.86 o 
 -10   3   6      301.33      304.32      5.56 o 
  -9   3   6       82.13       84.52      2.10 o 
  -8   3   6       96.96       91.42      2.30 o 
  -7   3   6       18.55       14.62      0.84 o 
  -6   3   6        7.20        7.12      0.58 o 
  -5   3   6       91.63      106.05      1.97 o 
  -4   3   6      855.54      903.09     12.70 o 
  -3   3   6      154.74      154.21      2.59 o 
  -2   3   6     1211.82     1266.07     14.14 o 
  -1   3   6       23.87       25.11      0.62 o 
   0   3   6      231.70      257.40      2.91 o 
   1   3   6      258.45      272.05      3.07 o 
   2   3   6      149.98      137.25      1.76 o 
   3   3   6      612.84      608.83      6.94 o 
   4   3   6       10.46        9.30      0.40 o 
   5   3   6       11.92       11.37      0.43 o 
   6   3   6        8.20        8.55      0.42 o 
   7   3   6      118.55      120.47      1.48 o 
   8   3   6      429.72      413.39      4.69 o 
   9   3   6       83.94       81.78      1.60 o 
  10   3   6       16.83       13.11      0.58 o 
  11   3   6      130.33      131.22      1.81 o 
  12   3   6       47.76       47.56      1.22 o 
 -14   4   6       41.45       45.20      2.13 o 
 -13   4   6       50.87       48.16      1.73 o 
 -12   4   6      249.98      247.74      4.83 o 
 -11   4   6       12.63       13.55      0.96 o 
 -10   4   6       24.96       23.33      1.72 o 
  -9   4   6      689.89      710.76     18.72 o 
  -8   4   6      108.60      100.61      3.02 o 
  -7   4   6      112.46      108.42      2.08 o 
  -6   4   6        0.88       -0.38      0.44 o 
  -5   4   6      363.55      374.86      5.62 o 
  -4   4   6       27.08       29.53      0.93 o 
  -3   4   6       32.83       36.09      1.47 o 
  -2   4   6      157.88      138.87      1.88 o 
  -1   4   6        2.01        2.13      0.33 o 
   0   4   6      109.69      117.58      1.67 o 
   1   4   6       24.46       23.95      0.67 o 
   2   4   6        4.05        5.14      0.51 o 
   3   4   6       34.18       32.84      0.87 o 
   4   4   6        6.78        6.54      0.49 o 
   5   4   6        2.67        2.77      0.31 o 
   6   4   6        0.85        1.24      0.34 o 
   7   4   6      729.37      722.40      7.19 o 
   8   4   6       14.71       17.25      0.71 o 
   9   4   6       92.16       88.39      1.69 o 
  10   4   6        5.92        4.85      0.72 o 
  11   4   6       19.78       20.84      0.96 o 
  12   4   6        0.17       -0.61      0.61 o 
 -14   5   6       11.77       12.04      1.37 o 
 -13   5   6      222.95      213.83      4.38 o 
 -12   5   6        4.22        2.50      0.81 o 
 -11   5   6       87.16       77.03      2.10 o 
 -10   5   6       49.49       42.00      1.53 o 
  -9   5   6      200.74      190.97      3.77 o 
  -8   5   6      195.42      197.51      4.51 o 
  -7   5   6       30.14       24.62      0.96 o 
  -6   5   6      141.00      130.62      3.72 o 
  -5   5   6      735.44      735.61     11.19 o 
  -4   5   6       43.83       42.58      1.31 o 
  -3   5   6      580.23      604.70      6.99 o 
  -2   5   6      117.90      131.47      1.85 o 
  -1   5   6       42.53       33.25      0.82 o 
   0   5   6      771.07      772.62      8.67 o 
   1   5   6     1213.38     1234.15     16.76 o 
   2   5   6       21.78       16.00      0.88 o 
   3   5   6       75.68       81.19      1.41 o 
   4   5   6       13.61        9.96      0.55 o 
   5   5   6      175.28      173.65      2.76 o 
   6   5   6      185.86      172.60      2.19 o 
   7   5   6       51.38       52.42      1.02 o 
   8   5   6      367.27      358.79      4.21 o 
   9   5   6      340.71      337.41      4.42 o 
  10   5   6       86.44       90.24      1.73 o 
  11   5   6        5.16        3.91      0.63 o 
 -14   6   6       11.12       11.03      1.32 o 
 -13   6   6        2.30        5.53      1.37 o 
 -12   6   6       57.78       57.00      1.85 o 
 -11   6   6      153.56      158.14      3.40 o 
 -10   6   6      191.21      189.46      3.81 o 
  -9   6   6      148.36      148.52      3.08 o 
  -8   6   6        6.36        8.26      0.68 o 
  -7   6   6      315.28      305.77      5.37 o 
  -6   6   6       44.42       47.45      1.26 o 
  -5   6   6      178.77      168.05      2.88 o 
  -4   6   6      392.43      388.18      5.83 o 
  -3   6   6      581.13      587.25      6.68 o 
  -2   6   6       22.96       22.70      0.73 o 
  -1   6   6       49.45       54.87      1.53 o 
   0   6   6     2583.87     2532.86     42.85 o 
   1   6   6      921.55      902.71     10.09 o 
   2   6   6        4.36        4.29      0.55 o 
   3   6   6       38.07       36.42      0.94 o 
   4   6   6      161.28      152.19      2.47 o 
   5   6   6       70.22       67.05      1.49 o 
   6   6   6        0.86        1.02      0.56 o 
   7   6   6      199.24      190.00      3.05 o 
   8   6   6        0.72       -0.36      0.36 o 
   9   6   6        1.10        1.01      0.43 o 
  10   6   6       61.91       68.77      1.52 o 
  11   6   6        4.28        4.13      0.67 o 
 -13   7   6        8.34        7.31      1.26 o 
 -12   7   6       32.19       31.22      1.48 o 
 -11   7   6       62.98       65.95      2.40 o 
 -10   7   6      165.12      165.29      3.45 o 
  -9   7   6       48.00       45.20      1.98 o 
  -8   7   6       74.98       80.47      1.89 o 
  -7   7   6        7.60        5.45      0.64 o 
  -6   7   6        2.73        3.66      0.53 o 
  -5   7   6      184.18      183.23      3.26 o 
  -4   7   6      116.55      111.43      1.65 o 
  -3   7   6       62.42       63.53      1.31 o 
  -2   7   6      406.41      416.64      4.91 o 
  -1   7   6      234.25      223.60      2.87 o 
   0   7   6      822.70      813.71      9.16 o 
   1   7   6      684.86      697.68      7.96 o 
   2   7   6        0.84       -0.39      0.47 o 
   3   7   6       44.90       44.62      1.16 o 
   4   7   6      165.45      145.50      2.43 o 
   5   7   6      492.63      479.34      7.30 o 
   6   7   6       32.27       34.89      1.16 o 
   7   7   6      142.08      135.84      3.97 o 
   8   7   6        7.52       10.20      0.98 o 
   9   7   6        5.80        7.70      0.49 o 
  10   7   6       52.52       61.80      1.35 o 
  11   7   6        1.96        3.64      0.69 o 
 -13   8   6       46.23       52.60      2.38 o 
 -12   8   6        0.00       -0.96      0.96 o 
 -11   8   6       28.02       31.68      1.48 o 
 -10   8   6       81.15       78.51      2.17 o 
  -9   8   6        0.18        0.27      0.54 o 
  -8   8   6       23.56       31.56      1.15 o 
  -7   8   6       56.04       59.55      1.52 o 
  -6   8   6        1.17        2.97      0.53 o 
  -5   8   6       98.42      104.19      2.02 o 
  -4   8   6        1.97        2.17      0.39 o 
  -3   8   6       23.43       20.07      0.67 o 
  -2   8   6       17.05       16.59      0.68 o 
  -1   8   6        7.65        6.56      0.54 o 
   0   8   6        0.41        1.66      0.47 o 
   1   8   6       60.50       62.11      2.07 o 
   2   8   6       77.02       78.51      1.57 o 
   3   8   6        0.00       -0.58      0.68 o 
   4   8   6       37.95       46.27      1.24 o 
   5   8   6        7.08        6.33      0.65 o 
   6   8   6       84.04       74.73      1.66 o 
   7   8   6       40.53       34.05      1.36 o 
   8   8   6       11.46       13.39      0.88 o 
   9   8   6        1.77        2.38      0.76 o 
  10   8   6       11.29       11.78      1.08 o 
  11   8   6       70.77       84.00      2.65 o 
 -13   9   6       73.17       87.52      3.13 o 
 -12   9   6        5.36        6.92      1.19 o 
 -11   9   6       27.62       26.88      1.79 o 
 -10   9   6        2.04        1.45      0.70 o 
  -9   9   6      410.68      397.80      6.17 o 
  -8   9   6       80.35       77.21      1.80 o 
  -7   9   6      388.43      361.86      5.63 o 
  -6   9   6        1.03        0.85      0.46 o 
  -5   9   6       40.05       36.45      1.04 o 
  -4   9   6       58.39       56.98      1.27 o 
  -3   9   6      355.12      347.62      5.07 o 
  -2   9   6      332.55      313.76      4.31 o 
  -1   9   6        0.94        1.51      0.72 o 
   0   9   6       10.28        8.96      0.56 o 
   1   9   6       29.19       29.40      0.86 o 
   2   9   6      131.03      122.59      1.89 o 
   3   9   6        1.94        0.98      0.46 o 
   4   9   6        9.24        8.70      0.63 o 
   5   9   6       58.42       57.81      1.60 o 
   6   9   6       39.81       38.92      1.08 o 
   7   9   6        6.00        6.52      0.63 o 
   8   9   6        1.08        1.21      0.74 o 
   9   9   6        5.74        5.85      1.08 o 
  10   9   6      173.75      199.06      4.39 o 
 -12  10   6       32.27       40.35      2.23 o 
 -11  10   6        7.52        3.52      1.11 o 
 -10  10   6       86.18       92.31      2.60 o 
  -9  10   6        4.71        7.39      0.79 o 
  -8  10   6       54.82       54.37      1.54 o 
  -7  10   6        2.24        1.61      0.58 o 
  -6  10   6      173.90      183.45      3.16 o 
  -5  10   6      344.11      333.75      4.59 o 
  -4  10   6      160.26      151.77      2.38 o 
  -3  10   6      187.02      183.23      2.78 o 
  -2  10   6      101.08      100.86      1.77 o 
  -1  10   6      134.11      136.24      1.98 o 
   0  10   6        4.72        5.64      0.51 o 
   1  10   6      153.75      157.13      2.25 o 
   2  10   6       36.12       39.09      1.03 o 
   3  10   6       14.22       13.84      0.76 o 
   4  10   6      175.51      152.67      2.27 o 
   5  10   6      400.52      373.63      4.68 o 
   6  10   6       37.17       45.89      2.04 o 
   7  10   6       58.82       69.89      2.30 o 
   8  10   6       63.50       65.49      2.24 o 
   9  10   6       52.40       53.82      1.50 o 
  10  10   6        0.05        0.73      0.68 o 
 -12  11   6       18.97       19.54      1.71 o 
 -11  11   6        0.44        0.00      2.22 o 
 -10  11   6       16.06       15.76      1.26 o 
  -9  11   6       23.31       23.45      1.09 o 
  -8  11   6      407.28      407.19      6.35 o 
  -7  11   6       55.30       57.76      2.32 o 
  -6  11   6        4.34        2.52      0.50 o 
  -5  11   6        5.61        5.22      0.72 o 
  -4  11   6       54.27       54.77      1.56 o 
  -3  11   6        0.02       -0.49      0.49 o 
  -2  11   6        0.40        1.06      0.35 o 
  -1  11   6      256.77      255.39      3.29 o 
   0  11   6        0.04       -0.28      0.63 o 
   1  11   6      120.72      124.17      1.93 o 
   2  11   6      276.83      289.61      3.74 o 
   3  11   6        0.26       -0.34      0.49 o 
   4  11   6       38.96       35.90      1.13 o 
   5  11   6       76.64       80.74      1.67 o 
   6  11   6       47.63       43.93      1.29 o 
   7  11   6       29.58       27.55      1.11 o 
   8  11   6       11.90       13.59      0.86 o 
   9  11   6       13.78       11.77      0.96 o 
 -11  12   6       21.42       19.32      1.71 o 
 -10  12   6       24.31       26.37      1.50 o 
  -9  12   6       12.82       14.39      1.44 o 
  -8  12   6       63.41       63.87      2.20 o 
  -7  12   6       19.00       29.31      1.16 o 
  -6  12   6       70.65       70.14      2.20 o 
  -5  12   6      105.32      109.69      2.47 o 
  -4  12   6       15.45       15.33      0.98 o 
  -3  12   6      125.48      114.26      2.06 o 
  -2  12   6      217.62      208.83      3.15 o 
  -1  12   6      274.15      268.81      4.43 o 
   0  12   6        2.76        2.30      0.51 o 
   1  12   6      167.97      166.35      2.69 o 
   2  12   6       90.65       85.30      1.69 o 
   3  12   6       37.37       39.19      1.15 o 
   4  12   6       46.19       42.48      1.24 o 
   5  12   6      173.65      168.46      2.73 o 
   6  12   6       19.43       17.12      0.86 o 
   7  12   6       27.95       28.46      1.10 o 
   8  12   6       57.62       60.02      1.69 o 
   9  12   6       90.21       93.36      4.65 o 
 -10  13   6        4.48        7.98      1.33 o 
  -9  13   6      209.88      239.69      5.04 o 
  -8  13   6        2.82        3.36      0.95 o 
  -7  13   6       40.15       41.72      1.87 o 
  -6  13   6       96.80       97.89      2.68 o 
  -5  13   6      286.22      299.07      4.25 o 
  -4  13   6        1.44       -0.04      0.57 o 
  -3  13   6        7.60        8.16      0.79 o 
  -2  13   6       42.03       46.63      1.71 o 
  -1  13   6      621.39      598.67      7.59 o 
   0  13   6      102.92      106.28      2.07 o 
   1  13   6       48.69       40.74      1.14 o 
   2  13   6       55.49       50.32      1.28 o 
   3  13   6      110.24      107.62      1.99 o 
   4  13   6        2.89        2.86      0.60 o 
   5  13   6       49.96       52.17      1.38 o 
   6  13   6       41.31       35.47      1.31 o 
   7  13   6        5.65        5.75      0.81 o 
   8  13   6       71.50       97.26      2.21 o 
 -10  14   6        0.28        3.30      1.41 o 
  -9  14   6        0.39        1.21      1.26 o 
  -8  14   6      231.83      243.78      6.97 o 
  -7  14   6       16.09       15.89      1.64 o 
  -6  14   6       89.57       81.75      2.27 o 
  -5  14   6       42.43       51.15      1.53 o 
  -4  14   6       43.56       43.68      1.86 o 
  -3  14   6      114.34      112.08      2.30 o 
  -2  14   6      181.81      163.37      2.98 o 
  -1  14   6       77.26       74.50      1.53 o 
   0  14   6        1.30        2.22      0.52 o 
   1  14   6      310.61      312.82      4.39 o 
   2  14   6       60.19       62.56      1.43 o 
   3  14   6        0.90        1.11      0.56 o 
   4  14   6        1.03        2.52      0.64 o 
   5  14   6        2.96        2.36      0.67 o 
   6  14   6        2.38        0.81      0.66 o 
   7  14   6        3.03        4.19      0.73 o 
  -9  15   6        0.07        1.27      1.90 o 
  -8  15   6      116.95      121.72      3.20 o 
  -7  15   6        0.00       -0.94      1.02 o 
  -6  15   6        1.01        1.09      0.84 o 
  -5  15   6        8.79       12.49      0.92 o 
  -4  15   6        0.47       -0.23      0.64 o 
  -3  15   6        2.12        3.42      0.69 o 
  -2  15   6        5.91        4.08      0.82 o 
  -1  15   6       12.41       15.60      0.96 o 
   0  15   6       13.36       13.75      0.88 o 
   1  15   6       31.35       34.39      1.23 o 
   2  15   6        6.50       11.52      0.81 o 
   3  15   6        0.31       -0.56      0.56 o 
   4  15   6        7.29        9.24      0.99 o 
   5  15   6      132.67      142.43      2.74 o 
   6  15   6        1.35        2.29      0.74 o 
  -7  16   6       38.00       40.65      2.03 o 
  -6  16   6       60.78       63.38      2.85 o 
  -5  16   6        0.50        1.00      0.91 o 
  -4  16   6       70.26       78.00      2.11 o 
  -3  16   6        2.39        1.78      0.77 o 
  -2  16   6        3.75        0.87      0.77 o 
  -1  16   6      286.72      281.20      5.10 o 
   0  16   6       27.19       22.79      1.28 o 
   1  16   6      226.05      234.80      3.82 o 
   2  16   6        1.47        0.78      0.64 o 
   3  16   6       14.38       17.31      0.94 o 
   4  16   6        3.39        2.31      0.79 o 
   5  16   6       24.54       28.38      1.19 o 
  -6  17   6       15.97       17.75      1.44 o 
  -5  17   6       94.95      114.80      2.74 o 
  -4  17   6        5.74        6.66      0.91 o 
  -3  17   6       25.83       21.44      1.22 o 
  -2  17   6       32.72       36.57      2.20 o 
  -1  17   6        6.99        9.04      0.97 o 
   0  17   6       55.24       57.27      1.82 o 
   1  17   6        1.89        1.72      0.67 o 
   2  17   6       81.53       94.76      2.03 o 
   3  17   6        1.47        1.22      0.66 o 
  -3  18   6       23.87       31.26      2.29 o 
  -2  18   6        0.38       -0.58      0.96 o 
  -1  18   6       81.32       69.96      1.99 o 
   0  18   6        9.81        9.11      0.96 o 
 -13   1   7        5.03        5.90      1.26 o 
 -12   1   7        1.58        1.58      1.05 o 
 -11   1   7       13.44       15.90      1.41 o 
 -10   1   7       17.07       20.18      1.49 o 
  -9   1   7      302.06      304.18     10.24 o 
  -8   1   7       12.43       11.10      1.58 o 
  -7   1   7        1.73       -0.32      0.75 o 
  -6   1   7       42.39       39.44      1.12 o 
  -5   1   7        3.35        2.66      0.28 o 
  -4   1   7      333.39      333.62      4.87 o 
  -3   1   7      179.30      178.74      2.83 o 
  -2   1   7        6.49        8.76      0.50 o 
  -1   1   7       51.53       47.75      1.09 o 
   0   1   7        1.18        2.91      0.42 o 
   1   1   7       12.86       13.02      0.42 o 
   2   1   7      146.09      154.20      1.93 o 
   3   1   7        9.33       10.35      0.44 o 
   4   1   7       37.01       38.53      0.78 o 
   5   1   7       16.05       16.52      0.87 o 
   6   1   7       97.56       95.76      1.42 o 
   7   1   7        1.23        0.50      0.38 o 
   8   1   7       10.91       11.92      0.73 o 
   9   1   7       10.62       10.92      0.51 o 
  10   1   7        1.91        1.37      0.41 o 
 -13   2   7       24.45       24.39      1.14 o 
 -12   2   7        5.47        4.18      0.67 o 
 -11   2   7       71.65       62.46      1.77 o 
 -10   2   7       89.95       93.26      2.96 o 
  -9   2   7       15.77       18.50      1.02 o 
  -8   2   7      163.48      165.37      3.26 o 
  -7   2   7       21.72       19.99      0.77 o 
  -6   2   7       78.98       76.80      1.52 o 
  -5   2   7       95.18       91.94      1.72 o 
  -4   2   7       79.67       80.99      1.59 o 
  -3   2   7      134.49      138.16      2.46 o 
  -2   2   7       39.57       36.92      1.06 o 
  -1   2   7      209.56      213.59      3.40 o 
   0   2   7      173.88      177.84      2.64 o 
   1   2   7      255.40      259.15      3.58 o 
   2   2   7        3.20        2.02      0.31 o 
   3   2   7      247.44      242.92      3.16 o 
   4   2   7       13.54       13.03      0.47 o 
   5   2   7      182.60      183.08      2.18 o 
   6   2   7       81.65       79.70      1.20 o 
   7   2   7       21.75       23.58      1.29 o 
   8   2   7        7.32        8.03      0.55 o 
   9   2   7      447.07      454.38      5.53 o 
  10   2   7        5.00        5.37      0.71 o 
 -13   3   7       49.24       57.93      1.77 o 
 -12   3   7        1.31        2.55      0.77 o 
 -11   3   7       11.24        9.58      0.89 o 
 -10   3   7      194.29      192.90      3.84 o 
  -9   3   7      743.45      745.59     12.47 o 
  -8   3   7       66.77       73.73      1.92 o 
  -7   3   7        7.54        7.37      0.71 o 
  -6   3   7       98.92       96.76      2.17 o 
  -5   3   7      202.63      203.15      3.27 o 
  -4   3   7      190.68      207.86      3.37 o 
  -3   3   7       17.36       16.47      0.73 o 
  -2   3   7      166.20      167.04      2.82 o 
  -1   3   7      114.76      117.29      1.94 o 
   0   3   7       34.29       34.65      0.91 o 
   1   3   7      225.71      235.82      2.77 o 
   2   3   7       27.76       25.83      1.10 o 
   3   3   7      131.58      129.07      1.91 o 
   4   3   7        0.16       -0.28      0.39 o 
   5   3   7       20.06       18.56      0.55 o 
   6   3   7       75.58       78.15      1.26 o 
   7   3   7        8.26        7.34      0.47 o 
   8   3   7      350.28      361.77      5.10 o 
   9   3   7       22.50       22.19      1.02 o 
  10   3   7      167.96      163.24      2.82 o 
 -13   4   7        4.85        1.98      0.77 o 
 -12   4   7      103.89      114.35      2.70 o 
 -11   4   7       97.51      102.07      2.54 o 
 -10   4   7        1.07        2.21      0.72 o 
  -9   4   7      162.10      157.21      3.27 o 
  -8   4   7        0.05       -0.95      0.95 o 
  -7   4   7       55.05       53.77      1.61 o 
  -6   4   7        3.34        3.45      0.67 o 
  -5   4   7        9.06        9.54      0.77 o 
  -4   4   7       18.77       19.11      0.96 o 
  -3   4   7        2.21        2.38      0.48 o 
  -2   4   7       92.93       87.67      1.75 o 
  -1   4   7      383.02      393.72      5.26 o 
   0   4   7      356.51      344.11      4.15 o 
   1   4   7      551.32      531.17      6.16 o 
   2   4   7        8.12        5.27      0.50 o 
   3   4   7       13.59       15.72      0.82 o 
   4   4   7        4.26        4.70      0.50 o 
   5   4   7      126.53      121.16      1.91 o 
   6   4   7      384.72      388.74      4.39 o 
   7   4   7       27.66       30.29      0.89 o 
   8   4   7      279.69      289.18      3.77 o 
   9   4   7       60.22       53.30      1.40 o 
  10   4   7       54.56       59.09      1.51 o 
 -13   5   7        2.24        2.60      0.84 o 
 -12   5   7        4.49        4.34      0.84 o 
 -11   5   7       50.95       54.15      1.73 o 
 -10   5   7       49.99       53.78      2.11 o 
  -9   5   7      608.41      623.22     10.60 o 
  -8   5   7      117.75      106.75      2.50 o 
  -7   5   7        7.18        4.94      0.67 o 
  -6   5   7      204.43      199.58      3.85 o 
  -5   5   7      100.25       98.58      2.22 o 
  -4   5   7      503.78      487.61      7.80 o 
  -3   5   7       43.53       38.64      1.18 o 
  -2   5   7       27.58       29.34      0.96 o 
  -1   5   7        0.75        0.26      0.38 o 
   0   5   7      178.66      174.61      2.99 o 
   1   5   7       22.85       23.94      0.82 o 
   2   5   7        0.30       -0.41      0.41 o 
   3   5   7       21.90       21.11      0.77 o 
   4   5   7      227.87      229.10      3.05 o 
   5   5   7        0.22        0.82      0.56 o 
   6   5   7       76.82       70.32      1.66 o 
   7   5   7        0.83        1.86      0.66 o 
   8   5   7       90.30      102.89      1.92 o 
   9   5   7      125.18      125.24      2.01 o 
  10   5   7        2.17        1.42      0.64 o 
 -13   6   7        5.44        4.59      0.92 o 
 -12   6   7       60.43       57.61      1.90 o 
 -11   6   7       15.02       13.34      1.04 o 
 -10   6   7      436.11      435.05      7.71 o 
  -9   6   7       42.00       47.23      1.61 o 
  -8   6   7      356.47      352.99      6.37 o 
  -7   6   7        0.14       -0.59      0.59 o 
  -6   6   7        0.59        1.03      0.65 o 
  -5   6   7      295.33      294.82      4.64 o 
  -4   6   7        7.12        8.83      0.67 o 
  -3   6   7      271.49      269.80      3.83 o 
  -2   6   7       55.13       51.96      1.08 o 
  -1   6   7      355.47      363.13      4.39 o 
   0   6   7      105.47      113.45      1.75 o 
   1   6   7      120.18      117.45      1.83 o 
   2   6   7       77.61       70.93      1.35 o 
   3   6   7        0.68       -0.23      0.44 o 
   4   6   7       30.26       28.39      1.09 o 
   5   6   7      111.37      124.54      2.80 o 
   6   6   7       61.67       60.36      1.54 o 
   7   6   7       17.65       19.15      1.00 o 
   8   6   7      113.72      113.83      2.30 o 
   9   6   7       30.84       23.42      1.29 o 
  10   6   7        1.22        1.42      0.51 o 
 -12   7   7       23.41       20.06      1.29 o 
 -11   7   7       40.06       40.86      1.63 o 
 -10   7   7        0.65        1.65      0.73 o 
  -9   7   7       99.55       92.92      2.34 o 
  -8   7   7      194.51      202.44      4.04 o 
  -7   7   7       59.31       60.80      1.77 o 
  -6   7   7      194.41      186.59      3.67 o 
  -5   7   7       40.96       41.16      1.26 o 
  -4   7   7      182.16      172.27      3.26 o 
  -3   7   7        2.77        2.55      0.43 o 
  -2   7   7      675.80      676.12      7.74 o 
  -1   7   7       60.18       58.12      1.21 o 
   0   7   7       74.73       85.12      1.49 o 
   1   7   7      791.69      802.15      9.14 o 
   2   7   7      273.03      280.87      4.07 o 
   3   7   7        2.87        2.20      0.62 o 
   4   7   7        0.08       -0.46      0.68 o 
   5   7   7      115.75      107.12      2.07 o 
   6   7   7      159.03      160.43      2.80 o 
   7   7   7       48.02       49.68      1.47 o 
   8   7   7      140.20      133.63      2.65 o 
   9   7   7        5.23        6.97      0.84 o 
 -12   8   7       19.15       14.11      1.16 o 
 -11   8   7      128.64      130.64      3.11 o 
 -10   8   7       70.47       73.84      2.10 o 
  -9   8   7        0.05        0.29      0.71 o 
  -8   8   7       22.57       24.64      1.24 o 
  -7   8   7       19.51       16.20      1.02 o 
  -6   8   7      484.43      469.69      7.12 o 
  -5   8   7      269.23      265.93      5.21 o 
  -4   8   7        3.74        3.72      0.50 o 
  -3   8   7      134.77      133.14      1.99 o 
  -2   8   7        0.78        1.42      0.44 o 
  -1   8   7       15.71       13.03      0.74 o 
   0   8   7      127.80      122.85      2.13 o 
   1   8   7      378.11      371.87      5.15 o 
   2   8   7        0.52       -0.36      0.59 o 
   3   8   7      271.09      267.60      4.01 o 
   4   8   7      131.05      128.26      2.36 o 
   5   8   7      243.92      245.67      3.77 o 
   6   8   7       85.14       84.82      1.87 o 
   7   8   7        1.52        1.88      0.67 o 
   8   8   7       13.22       14.24      0.96 o 
   9   8   7        0.05        0.23      0.69 o 
 -11   9   7        6.90       11.35      1.08 o 
 -10   9   7        0.54        0.82      0.71 o 
  -9   9   7       37.95       38.36      1.55 o 
  -8   9   7      156.97      149.33      3.22 o 
  -7   9   7        1.61        0.99      0.57 o 
  -6   9   7       38.84       31.65      1.14 o 
  -5   9   7       54.35       52.47      1.42 o 
  -4   9   7        3.82        2.85      0.53 o 
  -3   9   7       36.53       38.01      1.05 o 
  -2   9   7        4.83        5.18      0.56 o 
  -1   9   7      473.89      454.05      6.07 o 
   0   9   7       89.16       89.25      1.85 o 
   1   9   7     1234.66     1211.88     15.12 o 
   2   9   7      170.30      160.26      2.67 o 
   3   9   7      177.70      172.55      2.86 o 
   4   9   7       37.34       33.80      1.37 o 
   5   9   7       54.73       49.89      1.41 o 
   6   9   7       27.93       24.97      1.15 o 
   7   9   7       19.31       17.59      1.03 o 
   8   9   7       28.92       29.15      1.45 o 
 -11  10   7       34.90       36.89      1.64 o 
 -10  10   7      101.03       98.59      2.48 o 
  -9  10   7       78.54       84.91      2.54 o 
  -8  10   7        1.74        2.06      0.65 o 
  -7  10   7        0.81        1.41      0.60 o 
  -6  10   7       78.39       73.32      1.71 o 
  -5  10   7      279.82      279.11      4.54 o 
  -4  10   7       40.49       42.39      1.14 o 
  -3  10   7        1.57        1.39      0.77 o 
  -2  10   7       21.11       20.03      0.87 o 
  -1  10   7        0.23       -0.10      0.51 o 
   0  10   7      481.93      490.27      6.59 o 
   1  10   7       11.93        9.38      0.73 o 
   2  10   7        4.64        1.07      0.59 o 
   3  10   7       84.98       84.15      1.80 o 
   4  10   7        0.28        0.11      0.60 o 
   5  10   7        0.14       -0.28      0.62 o 
   6  10   7        0.14       -0.14      0.64 o 
   7  10   7        2.69        0.90      0.75 o 
   8  10   7       10.53       12.94      1.59 o 
 -10  11   7        1.61        2.15      0.81 o 
  -9  11   7      120.28      135.57      3.08 o 
  -8  11   7       85.71       90.91      2.44 o 
  -7  11   7       23.61       16.84      0.96 o 
  -6  11   7       13.95       13.68      0.85 o 
  -5  11   7       39.78       39.37      1.52 o 
  -4  11   7       60.43       61.27      1.39 o 
  -3  11   7       40.25       36.83      1.21 o 
  -2  11   7      216.71      218.03      3.30 o 
  -1  11   7      257.05      249.96      3.74 o 
   0  11   7       19.77       18.59      1.46 o 
   1  11   7       66.45       69.12      1.61 o 
   2  11   7        4.67        4.28      0.74 o 
   3  11   7        5.15        2.91      0.64 o 
   4  11   7       27.11       26.31      1.10 o 
   5  11   7       52.43       51.67      1.67 o 
   6  11   7        0.26       -0.23      0.73 o 
   7  11   7       42.56       43.71      1.86 o 
 -10  12   7       82.69       88.66      3.28 o 
  -9  12   7        0.01        0.24      0.74 o 
  -8  12   7       38.54       38.61      1.79 o 
  -7  12   7       18.14       21.24      1.42 o 
  -6  12   7        2.71        2.98      1.09 o 
  -5  12   7        1.04        1.56      0.73 o 
  -4  12   7        4.82        1.37      0.74 o 
  -3  12   7       98.88       91.02      2.13 o 
  -2  12   7      118.22      123.30      2.19 o 
  -1  12   7        2.91        3.93      0.60 o 
   0  12   7       94.03       85.15      1.77 o 
   1  12   7        0.02       -0.45      0.58 o 
   2  12   7        9.16       12.19      0.84 o 
   3  12   7       72.06       75.23      1.91 o 
   4  12   7       35.36       34.89      1.44 o 
   5  12   7        1.52        2.26      0.77 o 
   6  12   7       22.50       29.15      1.37 o 
   7  12   7        3.16        5.83      0.84 o 
  -9  13   7       12.69       25.04      3.27 o 
  -8  13   7       11.13       12.74      1.30 o 
  -7  13   7        3.10        3.87      1.01 o 
  -6  13   7       66.32       58.38      2.14 o 
  -5  13   7       12.40       13.47      1.08 o 
  -4  13   7        0.24        0.19      0.73 o 
  -3  13   7       43.64       38.81      1.75 o 
  -2  13   7      176.03      177.39      5.21 o 
  -1  13   7       38.17       36.86      1.18 o 
   0  13   7      114.39      111.88      3.17 o 
   1  13   7       25.03       28.21      1.50 o 
   2  13   7       87.95       94.94      2.10 o 
   3  13   7        0.00        0.19      0.56 o 
   4  13   7       22.66       22.77      1.04 o 
   5  13   7        2.53        2.01      0.66 o 
   6  13   7       78.93       77.95      1.99 o 
  -8  14   7       23.72       30.94      2.24 o 
  -7  14   7      351.31      391.84      9.26 o 
  -6  14   7       80.10       91.68      3.44 o 
  -5  14   7       10.96       10.60      1.58 o 
  -4  14   7      139.37      152.70      3.56 o 
  -3  14   7       21.67       23.38      1.45 o 
  -2  14   7        5.17        5.45      1.04 o 
  -1  14   7        9.21       11.88      1.01 o 
   0  14   7       26.69       18.54      0.90 o 
   1  14   7       10.39       12.52      0.80 o 
   2  14   7        1.40        0.69      0.87 o 
   3  14   7       45.47       53.55      1.42 o 
   4  14   7       95.03       95.79      2.18 o 
   5  14   7        3.34        1.58      0.68 o 
  -6  15   7        0.01        0.11      1.19 o 
  -5  15   7        3.86        0.34      0.97 o 
  -4  15   7        8.08        5.60      1.10 o 
  -3  15   7       15.91       19.49      1.25 o 
  -2  15   7       76.50       81.14      2.06 o 
  -1  15   7        2.20        1.01      0.79 o 
   0  15   7      130.60      127.76      2.66 o 
   1  15   7      256.01      272.30      4.37 o 
   2  15   7       54.81       58.37      1.59 o 
   3  15   7       17.44       22.15      1.13 o 
  -4  16   7        1.20        0.98      0.89 o 
  -3  16   7       10.95       11.70      1.11 o 
  -2  16   7       19.24       15.89      1.20 o 
  -1  16   7        0.29        0.20      0.77 o 
   0  16   7       27.94       26.22      2.79 o 
   1  16   7      121.31      131.39      3.13 o 
 -12   0   8       43.36       49.64      3.38 o 
 -11   0   8        1.20        1.06      1.48 o 
 -10   0   8      121.26      122.08      5.07 o 
  -9   0   8     1008.35     1012.35     29.36 o 
  -8   0   8      348.87      342.59     10.98 o 
  -7   0   8       75.04       70.33      3.59 o 
  -6   0   8       42.40       35.27      2.53 o 
  -5   0   8       88.99       93.36      4.01 o 
  -4   0   8        0.00       -1.06      1.06 o 
  -3   0   8      945.94      949.20     27.25 o 
  -2   0   8      254.86      253.03      8.45 o 
  -1   0   8      303.45      304.78      9.72 o 
   0   0   8      248.27      231.70      7.81 o 
   1   0   8       53.41       52.58      1.22 o 
   2   0   8      314.20      326.03      5.58 o 
   3   0   8      321.24      314.40      4.71 o 
   4   0   8        5.03        4.86      0.56 o 
   5   0   8        2.02        1.82      0.51 o 
   6   0   8       38.46       44.22      1.55 o 
   7   0   8       38.11       37.55      1.55 o 
   8   0   8      500.19      495.30      8.57 o 
   9   0   8      351.76      357.86      8.26 o 
 -12   1   8       88.14       91.96      4.12 o 
 -11   1   8        0.50        1.80      1.05 o 
 -10   1   8        2.06        4.07      1.11 o 
  -9   1   8        8.23       12.79      1.34 o 
  -8   1   8      242.57      238.22      5.75 o 
  -7   1   8        7.10        5.01      1.06 o 
  -6   1   8       82.25       86.59      2.76 o 
  -5   1   8      133.83      137.50      3.73 o 
  -4   1   8       61.89       66.05      2.31 o 
  -3   1   8        3.47        4.73      0.90 o 
  -2   1   8        5.23        3.92      0.90 o 
  -1   1   8        7.66        7.37      0.52 o 
   0   1   8      185.81      186.65      3.06 o 
   1   1   8      188.67      192.84      3.17 o 
   2   1   8       51.69       50.34      1.20 o 
   3   1   8        7.51        5.54      0.42 o 
   4   1   8      115.82      113.99      2.17 o 
   5   1   8       19.92       20.09      0.69 o 
   6   1   8       51.28       47.54      1.02 o 
   7   1   8        9.47       10.94      0.71 o 
   8   1   8       46.21       48.53      1.27 o 
   9   1   8      183.13      179.11      3.01 o 
 -12   2   8       21.33       26.35      1.86 o 
 -11   2   8       10.61       11.26      1.37 o 
 -10   2   8        0.81        2.64      1.05 o 
  -9   2   8      126.08      114.48      4.44 o 
  -8   2   8       25.37       26.03      2.01 o 
  -7   2   8      135.57      132.11      3.66 o 
  -6   2   8       93.00       95.98      2.07 o 
  -5   2   8        2.71        1.55      0.58 o 
  -4   2   8       80.84       80.79      1.56 o 
  -3   2   8        2.85        2.56      0.39 o 
  -2   2   8       12.98       12.71      0.63 o 
  -1   2   8        0.32        1.26      0.49 o 
   0   2   8      118.73      118.23      2.17 o 
   1   2   8        8.47        7.42      0.58 o 
   2   2   8        2.93        2.40      0.50 o 
   3   2   8       24.25       25.50      1.10 o 
   4   2   8      143.04      140.95      2.70 o 
   5   2   8       39.65       39.41      1.26 o 
   6   2   8       51.07       50.25      0.92 o 
   7   2   8       11.60       10.31      0.55 o 
   8   2   8       19.49       17.64      0.74 o 
   9   2   8        4.51        4.14      0.54 o 
 -12   3   8        5.00        5.67      1.27 o 
 -11   3   8      221.62      215.73      6.13 o 
 -10   3   8      202.96      197.14      3.23 o 
  -9   3   8       14.74       12.77      0.85 o 
  -8   3   8      121.79      129.22      2.80 o 
  -7   3   8      231.80      235.53      3.72 o 
  -6   3   8        5.33        5.24      0.54 o 
  -5   3   8      129.57      127.24      2.29 o 
  -4   3   8       55.38       54.21      1.29 o 
  -3   3   8      184.28      184.99      3.10 o 
  -2   3   8      232.60      231.46      3.74 o 
  -1   3   8       11.42       10.48      0.71 o 
   0   3   8        3.89        3.74      0.60 o 
   1   3   8       24.80       23.90      1.05 o 
   2   3   8       32.05       33.79      1.25 o 
   3   3   8       10.66       10.08      0.83 o 
   4   3   8       22.93       19.01      1.01 o 
   5   3   8      118.83      111.69      1.94 o 
   6   3   8       60.57       59.05      1.38 o 
   7   3   8       21.40       20.90      0.75 o 
   8   3   8        3.61        4.98      0.56 o 
 -12   4   8        3.52        2.24      0.83 o 
 -11   4   8       75.04       73.41      2.02 o 
 -10   4   8        4.43        5.09      1.15 o 
  -9   4   8       15.07       12.31      0.91 o 
  -8   4   8        8.88        7.07      0.73 o 
  -7   4   8       30.48       26.73      1.04 o 
  -6   4   8       34.04       32.98      1.25 o 
  -5   4   8       72.25       67.65      1.57 o 
  -4   4   8       61.96       58.18      1.42 o 
  -3   4   8       54.99       53.85      1.95 o 
  -2   4   8        9.23        8.93      0.79 o 
  -1   4   8      756.08      746.64     10.59 o 
   0   4   8        0.00       -0.53      0.57 o 
   1   4   8       78.34       79.07      1.49 o 
   2   4   8      148.51      148.35      2.30 o 
   3   4   8       82.99       79.33      1.56 o 
   4   4   8        7.47        5.36      0.58 o 
   5   4   8       57.74       60.39      1.65 o 
   6   4   8       18.26       19.57      0.95 o 
   7   4   8      358.39      357.80      4.96 o 
   8   4   8      137.27      146.94      3.02 o 
 -11   5   8      195.92      200.17      4.11 o 
 -10   5   8      303.93      309.77      5.79 o 
  -9   5   8      227.30      226.97      7.15 o 
  -8   5   8       42.68       38.41      1.48 o 
  -7   5   8       81.28       71.06      2.86 o 
  -6   5   8        3.88        1.93      0.75 o 
  -5   5   8      542.45      529.76      9.06 o 
  -4   5   8        9.23        4.38      0.77 o 
  -3   5   8       45.97       43.77      1.44 o 
  -2   5   8       42.81       41.31      1.96 o 
  -1   5   8      120.39      115.25      2.31 o 
   0   5   8      945.52      938.45     11.47 o 
   1   5   8      342.36      327.48      4.42 o 
   2   5   8       40.91       41.60      1.12 o 
   3   5   8        1.38        0.15      0.52 o 
   4   5   8        9.51        9.02      0.67 o 
   5   5   8      343.22      364.29      5.02 o 
   6   5   8      225.90      223.73      3.38 o 
   7   5   8        1.47        0.89      0.78 o 
   8   5   8       23.75       21.71      1.26 o 
 -11   6   8        0.14        1.94      0.84 o 
 -10   6   8       18.15       14.60      1.45 o 
  -9   6   8       72.99       71.23      2.05 o 
  -8   6   8        9.54       10.00      1.31 o 
  -7   6   8       55.30       50.99      1.66 o 
  -6   6   8       19.07       15.84      0.98 o 
  -5   6   8        1.45        2.21      0.67 o 
  -4   6   8      112.37      110.77      2.57 o 
  -3   6   8       49.19       49.24      1.70 o 
  -2   6   8       17.30       18.57      1.04 o 
  -1   6   8       32.69       35.80      1.05 o 
   0   6   8      380.42      384.06      5.08 o 
   1   6   8       10.11        9.16      1.13 o 
   2   6   8       67.53       63.75      1.43 o 
   3   6   8        9.48        9.32      0.73 o 
   4   6   8      211.07      207.26      3.24 o 
   5   6   8       88.07       83.06      2.07 o 
   6   6   8        8.45        9.21      1.37 o 
   7   6   8        7.63        4.84      0.87 o 
   8   6   8        0.19        0.70      0.78 o 
 -11   7   8      261.78      273.09      6.57 o 
 -10   7   8      351.30      356.24      6.61 o 
  -9   7   8        0.01        1.61      0.75 o 
  -8   7   8       59.46       59.78      1.88 o 
  -7   7   8       80.43       71.58      2.00 o 
  -6   7   8        4.48        3.51      0.73 o 
  -5   7   8      450.78      421.63      7.76 o 
  -4   7   8      211.49      203.91      4.01 o 
  -3   7   8       13.86       15.94      1.72 o 
  -2   7   8        0.62       -0.41      0.51 o 
  -1   7   8      343.67      343.66      4.86 o 
   0   7   8      111.31      115.47      2.80 o 
   1   7   8     1143.44     1125.14     13.69 o 
   2   7   8       19.05       16.72      0.85 o 
   3   7   8       32.31       26.91      1.24 o 
   4   7   8       50.52       45.61      1.55 o 
   5   7   8      131.90      135.49      2.77 o 
   6   7   8       54.18       44.20      1.74 o 
   7   7   8      117.76      112.56      2.58 o 
 -10   8   8       22.37       19.79      1.23 o 
  -9   8   8      213.03      221.27      4.49 o 
  -8   8   8      139.07      139.00      3.15 o 
  -7   8   8       59.45       62.10      2.04 o 
  -6   8   8        3.52        4.27      1.11 o 
  -5   8   8        2.03        0.10      0.65 o 
  -4   8   8       92.48       92.40      2.29 o 
  -3   8   8       75.43       72.27      1.74 o 
  -2   8   8        9.02        9.05      0.93 o 
  -1   8   8       44.17       41.00      1.38 o 
   0   8   8      279.24      262.72      4.30 o 
   1   8   8       74.36       69.26      1.76 o 
   2   8   8        0.58        0.93      0.70 o 
   3   8   8       10.17        7.94      0.85 o 
   4   8   8       46.04       44.42      1.56 o 
   5   8   8       24.83       28.43      1.92 o 
   6   8   8       22.19       20.36      1.31 o 
   7   8   8        0.22       -0.42      0.74 o 
 -10   9   8       64.86       73.96      2.17 o 
  -9   9   8       50.81       49.98      1.82 o 
  -8   9   8        4.40        7.68      0.91 o 
  -7   9   8        6.33        3.69      0.77 o 
  -6   9   8       54.08       51.33      1.67 o 
  -5   9   8        1.49        1.64      0.63 o 
  -4   9   8       18.49       18.18      1.04 o 
  -3   9   8        3.62        2.91      0.64 o 
  -2   9   8        8.56        8.48      0.79 o 
  -1   9   8        1.12        1.45      0.59 o 
   0   9   8       28.34       22.53      1.00 o 
   1   9   8       88.25       87.61      2.33 o 
   2   9   8       13.78       13.12      0.89 o 
   3   9   8      172.43      173.34      4.25 o 
   4   9   8       36.44       36.63      1.49 o 
   5   9   8       10.46        9.14      1.00 o 
   6   9   8       15.45       17.28      1.15 o 
  -9  10   8      143.94      152.77      3.41 o 
  -8  10   8        8.85        7.16      0.89 o 
  -7  10   8        4.24        6.21      0.79 o 
  -6  10   8        3.32        2.72      0.67 o 
  -5  10   8       28.00       29.89      1.33 o 
  -4  10   8       24.65       27.78      1.25 o 
  -3  10   8      114.21      120.04      2.42 o 
  -2  10   8      120.26      116.73      2.58 o 
  -1  10   8      249.78      248.42      3.78 o 
   0  10   8        5.42        3.09      0.63 o 
   1  10   8       78.10       74.21      1.72 o 
   2  10   8        0.00       -0.52      0.60 o 
   3  10   8       25.38       31.23      1.25 o 
   4  10   8       51.61       47.73      1.48 o 
   5  10   8        9.54        9.73      0.99 o 
   6  10   8       22.77       29.08      1.44 o 
  -8  11   8        0.01       -0.32      1.05 o 
  -7  11   8       10.18        9.53      2.75 o 
  -6  11   8        2.68        2.85      1.37 o 
  -5  11   8      204.27      217.84     10.14 o 
  -4  11   8        1.16        0.48      0.89 o 
  -3  11   8        0.85       -0.28      0.54 o 
  -2  11   8       39.50       44.39      1.31 o 
  -1  11   8       41.11       39.37      1.45 o 
   0  11   8       60.41       60.66      1.53 o 
   1  11   8       92.00       92.61      1.96 o 
   2  11   8        3.29        0.07      1.06 o 
   3  11   8        0.02       -0.62      0.62 o 
   4  11   8        1.64        1.59      0.77 o 
   5  11   8       91.73       84.84      2.03 o 
  -7  12   8       89.68       98.70      4.22 o 
  -6  12   8      105.11      105.53      3.51 o 
  -5  12   8       56.61       62.68      2.68 o 
  -4  12   8        1.89       -0.08      0.81 o 
  -3  12   8       32.53       32.17      1.44 o 
  -2  12   8       21.61       20.99      1.24 o 
  -1  12   8       16.32       13.13      0.88 o 
   0  12   8      154.87      153.46      2.70 o 
   1  12   8       80.27       92.36      2.00 o 
   2  12   8        7.05        3.56      0.73 o 
   3  12   8       33.81       40.88      1.41 o 
   4  12   8        2.89       -0.36      0.81 o 
  -6  13   8       32.39       37.57      2.31 o 
  -5  13   8       36.83       41.33      2.31 o 
  -4  13   8        0.00       -0.76      0.76 o 
  -3  13   8        5.99        6.80      0.94 o 
  -2  13   8       15.61       13.89      1.08 o 
  -1  13   8        1.75        1.53      0.83 o 
   0  13   8       31.00       39.25      1.35 o 
   1  13   8       17.53       23.04      1.26 o 
   2  13   8        5.76        6.94      0.94 o 
   3  13   8       13.61       16.97      1.15 o 
  -4  14   8       20.42       24.33      1.36 o 
  -3  14   8      131.98      126.92      2.82 o 
  -2  14   8        7.62       10.37      1.30 o 
  -1  14   8      132.55      146.25      3.65 o 
   0  14   8        2.91        1.39      1.04 o 
 -10   1   9       35.64       33.06      2.01 o 
  -9   1   9       16.31       15.01      1.69 o 
  -8   1   9      261.24      249.12      8.87 o 
  -7   1   9       22.99       23.69      1.64 o 
  -6   1   9      131.45      122.98      3.58 o 
  -5   1   9       29.34       24.81      2.01 o 
  -4   1   9        3.98        2.66      0.96 o 
  -3   1   9        6.48        5.29      1.27 o 
  -2   1   9      242.29      236.31      5.75 o 
  -1   1   9       98.18       98.71      3.70 o 
   0   1   9      370.06      374.19      8.51 o 
   1   1   9       68.87       74.02      2.21 o 
   2   1   9        0.12       -0.41      0.41 o 
   3   1   9      137.38      142.31      2.58 o 
   4   1   9        0.33        0.64      0.49 o 
   5   1   9      161.05      169.08      7.19 o 
   6   1   9        4.67        4.78      0.64 o 
 -10   2   9       34.80       35.81      2.07 o 
  -9   2   9      403.35      407.00      9.18 o 
  -8   2   9       18.63       17.00      2.64 o 
  -7   2   9       12.59       12.24      2.01 o 
  -6   2   9        1.20        0.83      1.58 o 
  -5   2   9      107.56      102.39      3.21 o 
  -4   2   9      175.46      166.28      4.40 o 
  -3   2   9      197.82      192.06      4.92 o 
  -2   2   9       63.20       59.34      1.84 o 
  -1   2   9        0.26        0.06      0.41 o 
   0   2   9       34.21       34.87      1.02 o 
   1   2   9        4.20        4.30      0.62 o 
   2   2   9       15.63       16.07      0.86 o 
   3   2   9       80.31       80.27      2.14 o 
   4   2   9        7.57        5.95      0.79 o 
   5   2   9        2.15        0.52      0.66 o 
   6   2   9        1.62        0.44      1.01 o 
 -10   3   9        4.27        4.89      1.80 o 
  -9   3   9        8.19       10.53      1.32 o 
  -8   3   9       75.15       75.18      3.59 o 
  -7   3   9        3.59        2.78      1.01 o 
  -6   3   9       18.35       15.08      1.41 o 
  -5   3   9       12.54       10.83      0.81 o 
  -4   3   9       15.73       17.77      0.76 o 
  -3   3   9        8.85        8.59      0.62 o 
  -2   3   9      255.19      247.33      3.93 o 
  -1   3   9      163.63      168.19      2.90 o 
   0   3   9       59.50       59.08      1.45 o 
   1   3   9       58.22       54.56      1.77 o 
   2   3   9        0.00       -0.17      0.62 o 
   3   3   9        3.67        3.06      0.73 o 
   4   3   9       17.56       15.57      1.29 o 
   5   3   9        2.18        2.83      0.77 o 
   6   3   9        9.31        8.93      0.96 o 
 -10   4   9        0.04        0.55      1.06 o 
  -9   4   9       80.62       82.66      2.02 o 
  -8   4   9        1.65        1.36      0.51 o 
  -7   4   9       84.29       80.59      1.68 o 
  -6   4   9       22.92       24.23      1.37 o 
  -5   4   9        0.63        0.11      0.64 o 
  -4   4   9       45.76       43.79      1.55 o 
  -3   4   9        0.04       -0.70      0.70 o 
  -2   4   9       29.70       33.41      1.36 o 
  -1   4   9       65.29       64.96      1.89 o 
   0   4   9      157.08      168.93      3.59 o 
   1   4   9       66.52       71.11      1.91 o 
   2   4   9       34.63       35.13      1.33 o 
   3   4   9       24.59       24.61      1.31 o 
   4   4   9        1.40       -0.49      0.66 o 
   5   4   9       34.35       32.13      1.37 o 
   6   4   9        0.20       -0.07      1.12 o 
  -9   5   9        0.07        0.36      0.71 o 
  -8   5   9        0.11       -0.56      0.60 o 
  -7   5   9       54.36       59.06      1.80 o 
  -6   5   9       23.46       19.33      1.57 o 
  -5   5   9        0.18       -0.19      0.67 o 
  -4   5   9        0.03        0.15      0.64 o 
  -3   5   9        0.05       -0.67      0.67 o 
  -2   5   9       34.74       33.78      1.44 o 
  -1   5   9        1.76        3.23      0.79 o 
   0   5   9       58.27       58.76      1.68 o 
   1   5   9       19.22       19.55      1.09 o 
   2   5   9       14.65       13.55      0.98 o 
   3   5   9       13.17       12.00      0.64 o 
   4   5   9       58.57       54.53      1.32 o 
   5   5   9       13.15       11.52      0.74 o 
  -9   6   9       59.49       67.56      2.03 o 
  -8   6   9        9.27        8.16      0.91 o 
  -7   6   9      264.58      244.44      4.73 o 
  -6   6   9        9.85        8.89      1.00 o 
  -5   6   9      271.67      269.36      5.10 o 
  -4   6   9       46.75       49.91      1.68 o 
  -3   6   9       10.68       11.23      0.94 o 
  -2   6   9       21.50       19.69      1.16 o 
  -1   6   9      165.67      163.11      3.05 o 
   0   6   9      104.25       98.82      2.21 o 
   1   6   9       13.77       11.27      0.93 o 
   2   6   9        5.47        4.00      0.89 o 
   3   6   9       41.93       40.53      1.21 o 
   4   6   9        6.73        7.17      0.70 o 
   5   6   9       79.25       84.01      1.78 o 
  -8   7   9       84.11       88.04      2.33 o 
  -7   7   9      165.99      160.71      3.48 o 
  -6   7   9      224.04      212.16      4.24 o 
  -5   7   9        5.19        3.42      0.84 o 
  -4   7   9       53.01       46.30      1.88 o 
  -3   7   9        2.16        3.10      0.86 o 
  -2   7   9       13.59       11.80      0.98 o 
  -1   7   9      373.59      369.55      5.77 o 
   0   7   9       19.60       24.03      0.96 o 
   1   7   9      245.13      243.22      3.56 o 
   2   7   9        0.75        0.72      0.55 o 
   3   7   9       16.86       16.57      1.22 o 
   4   7   9      219.75      230.65      3.51 o 
   5   7   9       49.17       49.00      1.70 o 
  -8   8   9       70.32       68.63      2.13 o 
  -7   8   9       34.18       30.27      1.48 o 
  -6   8   9      355.49      346.95      6.40 o 
  -5   8   9        0.08       -0.74      0.74 o 
  -4   8   9       35.93       36.16      1.51 o 
  -3   8   9       28.06       28.67      1.40 o 
  -2   8   9        3.60        2.83      0.75 o 
  -1   8   9       33.44       35.25      1.37 o 
   0   8   9        4.34        3.23      0.62 o 
   1   8   9      852.42      798.86     10.04 o 
   2   8   9      159.09      160.78      3.15 o 
   3   8   9       20.24       23.61      1.27 o 
   4   8   9       95.22      102.67      2.44 o 
  -7   9   9       58.67       59.21      1.95 o 
  -6   9   9       96.78       97.35      2.51 o 
  -5   9   9       67.47       70.01      2.04 o 
  -4   9   9        7.00        8.14      0.91 o 
  -3   9   9       41.27       41.74      1.55 o 
  -2   9   9        2.76        0.83      0.66 o 
  -1   9   9      131.46      134.03      2.71 o 
   0   9   9       26.75       24.12      2.11 o 
   1   9   9      199.84      200.11      3.66 o 
   2   9   9       41.57       51.50      2.00 o 
   3   9   9      381.47      377.60      6.09 o 
  -6  10   9       92.31       75.92      2.26 o 
  -5  10   9       93.79      100.67      2.57 o 
  -4  10   9        1.58        0.86      0.73 o 
  -3  10   9       61.78       65.30      1.98 o 
  -2  10   9      103.68      101.45      2.27 o 
  -1  10   9        0.08       -0.26      0.67 o 
   0  10   9       34.04       29.10      1.37 o 
   1  10   9        1.54       -0.31      0.73 o 
   2  10   9        7.14        5.10      1.26 o 
  -4  11   9       26.92       26.55      1.92 o 
  -3  11   9       11.97        8.33      0.85 o 
  -2  11   9        4.78        3.07      0.72 o 
  -1  11   9        0.47       -0.61      0.70 o 
   0  11   9       47.50       52.38      1.92 o 
  -7   0  10       19.71       17.32      2.32 o 
  -6   0  10      106.88      104.55      4.86 o 
  -5   0  10        0.52       -0.63      1.48 o 
  -4   0  10        9.08        5.49      1.69 o 
  -3   0  10      460.59      472.27     14.78 o 
  -2   0  10        4.08        2.96      1.69 o 
  -1   0  10      364.49      356.11     11.83 o 
   0   0  10      106.87      101.81      4.86 o 
   1   0  10      105.64      110.68      5.07 o 
   2   0  10       36.17       36.12      2.96 o 
   3   0  10        3.25        1.69      1.69 o 
  -7   1  10        2.65        2.64      1.19 o 
  -6   1  10       69.34       66.81      2.61 o 
  -5   1  10        8.28        8.10      1.26 o 
  -4   1  10        4.66        3.72      1.11 o 
  -3   1  10       76.78       80.10      2.91 o 
  -2   1  10       57.09       54.92      2.39 o 
  -1   1  10       12.76       11.48      1.69 o 
   0   1  10        1.55       -0.01      1.80 o 
   1   1  10       44.55       49.49      2.46 o 
   2   1  10       12.50       10.90      1.49 o 
   3   1  10       39.88       34.16      2.32 o 
  -7   2  10      315.67      307.10      7.39 o 
  -6   2  10       29.71       23.04      2.32 o 
  -5   2  10       18.06       17.42      1.56 o 
  -4   2  10        0.77       -1.06      1.06 o 
  -3   2  10        4.11        5.78      1.69 o 
  -2   2  10       72.18       71.13      2.76 o 
  -1   2  10        0.00        1.76      1.11 o 
   0   2  10      116.37      121.64      4.22 o 
   1   2  10        0.11       -1.05      1.05 o 
   2   2  10        7.99        6.67      0.83 o 
   3   2  10        0.54       -0.47      0.47 o 
  -7   3  10        0.06       -0.09      1.37 o 
  -6   3  10        1.37       -0.42      1.37 o 
  -5   3  10      141.19      150.07      4.25 o 
  -4   3  10       67.08       66.73      2.68 o 
  -3   3  10      226.36      223.65      5.67 o 
  -2   3  10       21.92       21.11      1.71 o 
  -1   3  10       38.12       40.70      1.35 o 
   0   3  10       64.92       59.17      1.38 o 
   1   3  10       48.25       44.23      1.26 o 
   2   3  10       23.42       23.16      1.25 o 
  -6   4  10       62.28       61.25      2.53 o 
  -5   4  10       44.15       44.68      2.85 o 
  -4   4  10        0.81        0.49      0.54 o 
  -3   4  10       25.18       21.97      0.89 o 
  -2   4  10       97.98       97.63      2.62 o 
  -1   4  10      733.13      745.17     10.78 o 
   0   4  10       53.09       52.70      1.79 o 
   1   4  10       30.68       32.17      1.48 o 
   2   4  10       13.06       12.18      1.07 o 
  -6   5  10       11.36       11.61      0.65 o 
  -5   5  10      138.03      140.23      3.20 o 
  -4   5  10        3.25        1.32      0.60 o 
  -3   5  10      165.14      163.92      3.50 o 
  -2   5  10      104.41      110.45      2.69 o 
  -1   5  10       24.99       27.18      1.42 o 
   0   5  10      117.24      111.59      2.81 o 
   1   5  10      107.61      104.56      2.73 o 
  -5   6  10        2.38        3.02      0.73 o 
  -4   6  10       24.75       26.95      1.38 o 
  -3   6  10       87.82       92.53      2.40 o 
  -2   6  10        1.15        0.49      1.08 o 
  -1   6  10        0.00       -0.27      0.79 o 
   0   6  10       17.04       18.65      1.23 o 
  -3   7  10        0.98        0.48      0.81 o 
  -2   7  10        0.99        0.93      0.78 o 
  -1   7  10        0.24       -0.42      0.79 o 
                                                 
